# Supplementary material for: (E)-N′-[(2-Hy­droxy-1-naphthalen-1-yl)methyl­idene]-3-methyl­benzohydrazide
Source: Acta Crystallogr Sect E Struct Rep Online. 2011 Mar 26;67(Pt 4):o965. doi: 10.1107/S1600536811010361 (PMC3099761; doi:10.1107/S1600536811010361)
Supplement: Supplementary file 2 [file e-67-0o965-Isup2.hkl]

# 
# h,k,l, Fc-squared, Fo-squared, sigma(Fo-squared) and status flag 
# 
data_I
_shelx_title ' test_0m in P2(1)/n' 
_shelx_refln_list_code          4 
_shelx_F_calc_maximum      198.79 
_exptl_crystal_F_000       640.00 
_reflns_d_resolution_high  0.7828 
 
loop_ 
 _symmetry_equiv_pos_as_xyz 
 'x, y, z' 
 '-x+1/2, y+1/2, -z+1/2' 
 '-x, -y, -z' 
 'x-1/2, -y-1/2, z-1/2' 
 
_cell_length_a     7.1927 
_cell_length_b    31.0420 
_cell_length_c     7.3557 
_cell_angle_alpha  90.000 
_cell_angle_beta  108.455 
_cell_angle_gamma  90.000 
 
_shelx_F_squared_multiplier     1.000 
 
loop_ 
 _refln_index_h 
 _refln_index_k 
 _refln_index_l 
 _refln_F_squared_calc 
 _refln_F_squared_meas 
 _refln_F_squared_sigma 
 _refln_observed_status 
   2   0   0     1641.82     1804.18     34.31 o 
   4   0   0     2097.49     2071.99     46.00 o 
   6   0   0        2.02       10.14     14.42 o 
   8   0   0       10.63        5.46     18.32 o 
   1   1   0      703.82      652.27      9.78 o 
   2   1   0    39518.45    38485.04    313.51 o 
   3   1   0        2.34        6.48      2.38 o 
   4   1   0       10.27       46.00     10.92 o 
   5   1   0        0.40       -4.15      7.15 o 
   6   1   0      130.44      150.04     14.47 o 
   7   1   0        0.80       -1.59     10.89 o 
   8   1   0        2.95      -11.71     11.69 o 
   1   2   0     2056.35     1972.04     34.31 o 
   2   2   0    14186.55    13927.20     94.13 o 
   3   2   0      145.99      157.03      5.03 o 
   4   2   0     1268.05     1262.40     13.53 o 
   5   2   0      254.95      207.24     12.13 o 
   6   2   0       63.64       73.70     12.13 o 
   7   2   0        0.10      -13.45     10.48 o 
   8   2   0        3.50      -13.12     12.26 o 
   1   3   0        7.86       14.29      1.65 o 
   2   3   0     2202.82     2198.04     23.97 o 
   3   3   0      481.35      467.48      8.23 o 
   4   3   0      963.03      956.72     11.28 o 
   5   3   0        0.01       -0.71      7.03 o 
   6   3   0       43.53       53.53     11.10 o 
   7   3   0        5.60       -6.04     10.75 o 
   8   3   0       20.16       -8.49     12.52 o 
   0   4   0     1623.48     1452.93     22.22 o 
   1   4   0     3111.48     2962.95     22.01 o 
   2   4   0      142.12      160.80      4.35 o 
   3   4   0      905.72      827.55      9.83 o 
   4   4   0      609.49      611.57      8.98 o 
   5   4   0       28.31       36.85      8.96 o 
   6   4   0      158.53      180.08     16.57 o 
   7   4   0       25.46       20.00     14.62 o 
   8   4   0       12.38      -11.38     12.15 o 
   1   5   0     1119.30     1093.03     10.06 o 
   2   5   0      741.00      750.75      8.64 o 
   3   5   0        2.90        0.94      2.50 o 
   4   5   0       24.73       24.70      3.40 o 
   5   5   0      152.22      166.12     12.32 o 
   6   5   0        5.89       -5.12      8.81 o 
   7   5   0       27.35       22.01     21.64 o 
   8   5   0        0.02       -5.65     12.40 o 
   0   6   0      194.13      211.55      7.41 o 
   1   6   0     2834.89     2646.12     20.51 o 
   2   6   0      236.80      218.00      4.96 o 
   3   6   0       98.52       97.88      5.11 o 
   4   6   0        6.66        5.62      3.14 o 
   5   6   0       11.24       -0.57      7.70 o 
   6   6   0       33.76       30.00     10.89 o 
   7   6   0        3.82       -6.37     10.59 o 
   8   6   0        1.21      -16.30     12.26 o 
   1   7   0      157.78      154.08      4.24 o 
   2   7   0       10.30        9.97      3.60 o 
   3   7   0      361.79      352.91      6.79 o 
   4   7   0       26.70       36.98      4.01 o 
   5   7   0        8.00       -6.39      7.15 o 
   6   7   0        2.47       -8.36      8.96 o 
   7   7   0       25.56       14.96     12.25 o 
   8   7   0        2.48       -7.51     11.84 o 
   0   8   0     1936.74     1866.48     22.19 o 
   1   8   0       13.02       11.68      2.51 o 
   2   8   0      463.20      430.46      7.00 o 
   3   8   0      546.12      482.27      8.08 o 
   4   8   0        0.01        1.08      3.20 o 
   5   8   0        0.28        1.50      7.94 o 
   6   8   0        0.93       -9.27      9.21 o 
   7   8   0       10.01        3.07     11.65 o 
   8   8   0        3.73      -15.75     11.81 o 
   1   9   0       75.72       82.92      7.71 o 
   2   9   0        3.90        2.27      2.60 o 
   3   9   0       29.36       27.69      4.78 o 
   4   9   0       46.90       48.94      4.57 o 
   5   9   0        2.45       -5.85      7.70 o 
   6   9   0        2.77       -8.75      8.93 o 
   7   9   0       29.31       17.81     14.23 o 
   8   9   0        0.53      -17.70     11.80 o 
   0  10   0     2060.57     1941.92     23.84 o 
   1  10   0       95.87      101.63      4.06 o 
   2  10   0      543.71      523.85      8.11 o 
   3  10   0        3.17        3.65      3.09 o 
   4  10   0      268.27      273.95      7.11 o 
   5  10   0      105.40      115.43     12.49 o 
   6  10   0       15.16       -2.09      9.76 o 
   7  10   0       46.73       28.42     26.90 o 
   8  10   0       11.84       -2.50     14.81 o 
   1  11   0      104.47       96.95      5.93 o 
   2  11   0      267.38      270.27      6.28 o 
   3  11   0       36.20       42.46      4.07 o 
   4  11   0       14.77       29.28      4.29 o 
   5  11   0      297.62      268.20     22.42 o 
   6  11   0       44.63       58.13     12.40 o 
   7  11   0        0.49      -15.78     11.14 o 
   8  11   0        0.29        4.68     14.06 o 
   0  12   0     1014.43     1034.36     16.08 o 
   1  12   0      148.91      135.16      4.71 o 
   2  12   0     2225.52     2230.69     20.71 o 
   3  12   0      685.38      766.13     11.18 o 
   4  12   0       40.06       58.91      5.23 o 
   5  12   0      154.98      199.12     15.98 o 
   6  12   0       24.77       23.98     11.29 o 
   7  12   0       74.00       87.63     15.71 o 
   8  12   0       15.58        7.59     19.49 o 
   1  13   0      788.54      896.95     10.99 o 
   2  13   0        7.55       13.50      3.25 o 
   3  13   0     1146.24     1158.75     14.43 o 
   4  13   0      251.75      272.58      7.85 o 
   5  13   0      181.43      196.40     12.40 o 
   6  13   0        8.98       -9.59      9.44 o 
   7  13   0        2.47      -10.49     23.78 o 
   8  13   0        0.02       -7.99     13.35 o 
   0  14   0     1658.65     1616.89     39.18 o 
   1  14   0     3515.93     3734.29     36.63 o 
   2  14   0     1012.67     1026.50     12.90 o 
   3  14   0      103.30      114.43      5.91 o 
   4  14   0       30.35       37.30      4.90 o 
   5  14   0      170.49      188.17     28.07 o 
   6  14   0      120.58      132.13     15.02 o 
   7  14   0       47.70       52.89     14.19 o 
   8  14   0        1.50      -24.86     22.42 o 
   1  15   0      214.19      241.76      6.14 o 
   2  15   0       40.44       52.69      4.36 o 
   3  15   0      474.54      493.79      9.48 o 
   4  15   0       56.93       61.80      5.76 o 
   5  15   0       18.10       30.15      9.82 o 
   6  15   0        3.19        4.87     11.89 o 
   7  15   0       16.53       -5.83     15.01 o 
   8  15   0       36.63       12.90     25.92 o 
   0  16   0       16.64       22.28      4.94 o 
   1  16   0      292.61      295.35      6.80 o 
   2  16   0       17.37       15.79      3.77 o 
   3  16   0       31.96       35.04      4.72 o 
   4  16   0       72.47       80.88      6.32 o 
   5  16   0       79.97      116.86     13.23 o 
   6  16   0      128.57      122.80     19.88 o 
   7  16   0        7.00      -10.69     18.71 o 
   1  17   0        4.09       11.97      3.37 o 
   2  17   0      572.15      583.93     10.16 o 
   3  17   0      166.79      172.13      6.81 o 
   4  17   0       74.72       85.30      6.67 o 
   5  17   0       63.75       90.79     11.97 o 
   6  17   0       11.19       10.17     11.24 o 
   7  17   0        0.67      -25.14     16.76 o 
   0  18   0      929.87      903.94     17.15 o 
   1  18   0      249.87      280.61      7.02 o 
   2  18   0       17.99       23.83      4.09 o 
   3  18   0       44.19       45.02      5.36 o 
   4  18   0       12.69       11.15      5.08 o 
   5  18   0       23.31        1.75     18.52 o 
   6  18   0       54.39       54.97     19.49 o 
   7  18   0        7.90       -6.63     19.10 o 
   1  19   0      172.70      172.08      6.98 o 
   2  19   0       13.79       13.73      4.07 o 
   3  19   0        1.19       -1.53      4.11 o 
   4  19   0      182.24      167.31      7.87 o 
   5  19   0       16.03        0.00     14.81 o 
   6  19   0      118.70      105.65     21.83 o 
   7  19   0       21.76      -15.20     17.54 o 
   0  20   0       14.27        8.58      7.41 o 
   1  20   0       92.87       94.67      5.31 o 
   2  20   0      394.51      368.88      8.85 o 
   3  20   0      171.92      172.98      8.76 o 
   4  20   0       15.28       14.82      6.21 o 
   5  20   0       64.91       60.04     18.71 o 
   6  20   0       56.06       67.44     19.88 o 
   7  20   0       25.73      -14.42     18.71 o 
   1  21   0       33.12       41.45      7.29 o 
   2  21   0        0.83       -2.09      4.69 o 
   3  21   0        0.18       -1.15      5.39 o 
   4  21   0        8.93       12.20      6.68 o 
   5  21   0      116.08      104.87     21.05 o 
   6  21   0       22.37       15.20     19.49 o 
   7  21   0       42.27       12.86     21.05 o 
   0  22   0      411.70      383.60     19.10 o 
   1  22   0        2.18        0.97      4.57 o 
   2  22   0       53.01       64.25     13.21 o 
   3  22   0       80.03      102.57     10.03 o 
   4  22   0       26.38       26.45      7.14 o 
   5  22   0        5.91      -15.59     14.42 o 
   6  22   0       13.37       -6.63     18.32 o 
   7  22   0       95.20       47.56     24.95 o 
   1  23   0       25.10       20.27     15.20 o 
   2  23   0        0.50       -5.45      4.93 o 
   3  23   0       21.01       16.12     15.10 o 
   4  23   0       22.93       36.00      9.40 o 
   5  23   0      108.28      123.97     22.61 o 
   6  23   0        0.04      -26.31     17.54 o 
   7  23   0        0.41      -17.15     21.05 o 
   0  24   0       84.24       88.49     13.25 o 
   1  24   0       18.37       18.38      7.82 o 
   2  24   0       26.20       27.76      7.98 o 
   3  24   0      103.23      122.12      9.45 o 
   4  24   0       35.86       29.52      7.62 o 
   5  24   0       60.54       67.44     20.66 o 
   6  24   0       47.62       34.70     22.22 o 
   1  25   0       64.11       64.19      9.08 o 
   2  25   0       62.83       71.77     15.40 o 
   3  25   0      183.65      196.00     12.54 o 
   4  25   0        1.64        2.46      7.98 o 
   5  25   0       46.25       54.58     19.88 o 
   6  25   0        0.08      -27.68     18.71 o 
   0  26   0       77.12      106.04     16.37 o 
   1  26   0       97.92       78.95     21.05 o 
   2  26   0        4.05       -0.40      7.58 o 
   3  26   0       97.81      111.81     14.62 o 
   4  26   0        9.62       11.87      8.40 o 
   1  27   0       32.21       25.53      8.55 o 
   2  27   0      195.46      191.76     12.76 o 
   3  27   0        1.38       -7.61      7.77 o 
   4  27   0      230.90      227.79     14.05 o 
   0  28   0      213.78      219.87     21.05 o 
   1  28   0        2.93        1.33      7.55 o 
   2  28   0       16.70       18.61      9.08 o 
   3  28   0      155.54      132.24     12.54 o 
   4  28   0      162.23      163.35     13.92 o 
   1  29   0        2.57       -5.08      7.98 o 
   2  29   0       79.54       79.66     14.23 o 
   3  29   0       76.50       66.23     10.38 o 
   4  29   0       39.29       55.72     10.74 o 
   0  30   0       26.48       17.93     13.64 o 
   1  30   0      100.36      103.01     11.97 o 
   2  30   0       14.72       19.04     15.20 o 
   3  30   0        1.01        7.04     12.09 o 
   4  30   0        8.03       21.25      9.51 o 
   1  31   0        6.67        9.68      9.23 o 
   2  31   0       21.04        7.60      9.55 o 
   3  31   0       49.33       70.21     11.89 o 
   4  31   0      123.93      134.01     36.64 o 
   0  32   0        6.63       -3.51     12.09 o 
   1  32   0       21.95       23.42     10.19 o 
   2  32   0       38.38       30.48     18.32 o 
   3  32   0       33.28       42.57     10.89 o 
   4  32   0        3.34       37.56     11.02 o 
   1  33   0        7.58        7.77      9.26 o 
   2  33   0        0.67       -5.80      8.77 o 
   3  33   0       56.46       71.97     12.13 o 
   4  33   0       39.27       50.51     28.26 o 
   0  34   0        3.66       10.14     13.64 o 
   1  34   0       36.40       43.32     11.02 o 
   2  34   0        0.20       14.61      9.71 o 
   3  34   0       27.49       27.39     13.45 o 
   4  34   0       44.87       66.09     12.82 o 
   1  35   0       17.28       17.72     16.37 o 
   2  35   0        2.63       12.99     10.31 o 
   3  35   0       24.57       43.42     12.09 o 
   4  35   0       28.05       45.22     16.76 o 
   0  36   0       33.99       27.29     15.59 o 
   1  36   0        9.56       12.75     10.04 o 
   2  36   0       11.12       11.75     10.33 o 
   3  36   0       11.64       19.56     10.86 o 
   1  37   0        5.79       11.11     10.19 o 
   2  37   0        7.98       30.84     11.10 o 
   3  37   0       12.29       12.35     10.43 o 
   0  38   0       35.38       56.92     17.54 o 
   1  38   0        2.42       19.80     10.92 o 
   2  38   0       21.54       19.16     14.42 o 
   1  39   0        2.53       18.40     11.42 o 
  -7   0   1        0.17       -2.34     15.59 o 
  -5   0   1      162.64      154.38     15.20 o 
  -3   0   1     2243.75     2292.01     29.25 o 
  -1   0   1      780.56      753.26     11.29 o 
   1   0   1       98.59      101.75      7.41 o 
   3   0   1     1257.33     1129.36     29.24 o 
   5   0   1      419.95      410.11     22.22 o 
   7   0   1       16.21        8.97     17.54 o 
  -8   1   1        4.25      -16.52     11.02 o 
  -7   1   1      102.67       91.10     14.19 o 
  -6   1   1        0.25       11.31     13.25 o 
  -5   1   1        0.27        4.09     11.50 o 
  -4   1   1     3969.88     3839.29     38.46 o 
  -3   1   1        7.88      100.58     11.31 o 
  -2   1   1    22051.86    21182.30    143.96 o 
  -1   1   1      988.64      904.29     17.11 o 
   0   1   1      525.37      499.97      7.43 o 
   1   1   1        5.53       -5.16      3.44 o 
   2   1   1      127.75      139.07      9.75 o 
   3   1   1       10.08       17.74      5.79 o 
   4   1   1       32.26       51.79      8.97 o 
   5   1   1        8.17       36.24      9.51 o 
   6   1   1        1.02        4.00      9.60 o 
   7   1   1       35.56       11.24     12.26 o 
   8   1   1       31.99       -4.16     13.22 o 
  -8   2   1       15.30       -0.33     12.25 o 
  -7   2   1        2.07       -8.26     10.06 o 
  -6   2   1      394.53      381.78     16.68 o 
  -5   2   1        0.01        8.78      7.58 o 
  -4   2   1     4740.02     4724.27     45.30 o 
  -3   2   1     1458.29     1465.39     21.87 o 
  -2   2   1    12212.19    12424.72     85.01 o 
  -1   2   1     5178.36     4906.31     49.66 o 
   0   2   1    15562.54    14259.56    231.09 o 
   1   2   1        7.83        6.22      4.87 o 
   2   2   1      263.18      265.28      8.65 o 
   3   2   1      223.95      263.16      9.94 o 
   4   2   1        0.24       -1.26      6.20 o 
   5   2   1      273.31      242.11     12.96 o 
   6   2   1      172.66      195.55     17.15 o 
   7   2   1        1.94      -14.84     10.92 o 
   8   2   1       11.38      -15.00     12.95 o 
  -8   3   1       10.87       14.81     12.96 o 
  -7   3   1        2.82        7.44     11.26 o 
  -6   3   1     1203.07     1055.15     26.05 o 
  -5   3   1      466.36      463.14     24.95 o 
  -4   3   1      283.63      500.33     15.02 o 
  -3   3   1     2953.74     2908.46     24.70 o 
  -2   3   1    17994.76    17589.61    173.59 o 
  -1   3   1     3181.84     2998.85     25.26 o 
   0   3   1     2519.53     2308.97     27.19 o 
   1   3   1      636.71      620.09      6.72 o 
   2   3   1      169.22      200.80      7.85 o 
   3   3   1      677.30      701.64     15.98 o 
   4   3   1       48.28       72.77      9.37 o 
   5   3   1        0.32        0.03      7.98 o 
   6   3   1       36.83       58.96     20.08 o 
   7   3   1       14.84        1.69     11.69 o 
   8   3   1        0.04      -22.84     21.05 o 
  -8   4   1      177.97      136.13     27.09 o 
  -7   4   1        0.25      -10.97     10.06 o 
  -6   4   1      274.16      281.74     14.89 o 
  -5   4   1      232.10      244.01      9.08 o 
  -4   4   1     4846.91     4679.02     37.86 o 
  -3   4   1        3.57       13.81      3.82 o 
  -2   4   1     2608.38     2551.48     35.45 o 
  -1   4   1      115.91      118.24      3.84 o 
   0   4   1      151.15      141.64      4.43 o 
   1   4   1     5323.33     4943.01     35.27 o 
   2   4   1      196.01      164.53      4.61 o 
   3   4   1       59.29       52.46      3.91 o 
   4   4   1       41.70       66.91      8.88 o 
   5   4   1       12.24        6.38      8.96 o 
   6   4   1        1.67       12.47     10.04 o 
   7   4   1        7.56        2.05     11.57 o 
   8   4   1       15.58      -18.44     12.40 o 
  -8   5   1      172.20      175.02     19.14 o 
  -7   5   1       19.28        1.88     11.10 o 
  -6   5   1       81.31      146.79     16.37 o 
  -5   5   1      145.86      152.03     16.54 o 
  -4   5   1     4518.24     4377.54     36.07 o 
  -3   5   1        8.46        8.31      3.03 o 
  -2   5   1     4337.00     4047.72     31.12 o 
  -1   5   1     5656.28     5223.62     37.71 o 
   0   5   1        3.98        4.80      2.52 o 
   1   5   1      615.28      545.86      6.59 o 
   2   5   1       18.88       25.43      2.42 o 
   3   5   1        2.51        0.36      2.01 o 
   4   5   1       35.57       41.52     11.11 o 
   5   5   1       53.44       84.34     11.30 o 
   6   5   1        2.88       -4.23      9.23 o 
   7   5   1       33.37       28.07     13.23 o 
   8   5   1       18.82        3.40     13.09 o 
  -8   6   1        0.61       12.46     13.37 o 
  -7   6   1       14.56        4.48     11.03 o 
  -6   6   1      663.61      636.24     20.67 o 
  -5   6   1       39.04       41.94      7.39 o 
  -4   6   1       56.45      101.37      8.45 o 
  -3   6   1      259.52      241.18      6.28 o 
  -2   6   1       17.21       20.72      3.43 o 
  -1   6   1     2208.18     2048.96     17.19 o 
   0   6   1      112.22       83.57      4.28 o 
   1   6   1        2.15        0.41      2.58 o 
   2   6   1      158.34      162.55      4.32 o 
   3   6   1       62.73       70.53      5.12 o 
   4   6   1      223.79      184.01     20.66 o 
   5   6   1       80.55      110.06     23.39 o 
   6   6   1       28.33       53.57     11.84 o 
   7   6   1        1.67      -18.42     12.28 o 
   8   6   1       28.03      -10.42     12.95 o 
  -8   7   1       54.70       40.35     15.16 o 
  -7   7   1        3.04      -12.30     10.74 o 
  -6   7   1      301.89      308.15     15.83 o 
  -5   7   1       51.25       69.85      6.94 o 
  -4   7   1      637.92      642.59     10.49 o 
  -3   7   1      332.48      307.01      6.99 o 
  -2   7   1     1251.72     1217.48     12.88 o 
  -1   7   1       46.09       47.73      5.12 o 
   0   7   1      350.22      305.48      6.72 o 
   1   7   1      221.46      241.91      5.69 o 
   2   7   1      248.83      266.54      5.38 o 
   3   7   1        2.25        2.38      2.44 o 
   4   7   1        6.31        0.52      6.83 o 
   5   7   1        1.09        4.26      8.26 o 
   6   7   1       81.58       69.41     12.64 o 
   7   7   1        9.77        1.23     12.21 o 
   8   7   1        2.46      -17.98     11.99 o 
  -8   8   1      112.06       84.94     16.24 o 
  -7   8   1      181.97      160.00     16.81 o 
  -6   8   1        0.20        4.45      9.51 o 
  -5   8   1      104.52      107.67      7.69 o 
  -4   8   1       23.44       30.68      4.33 o 
  -3   8   1       35.70       52.92      4.20 o 
  -2   8   1        6.82       14.72      2.95 o 
  -1   8   1        1.31        3.59      2.22 o 
   0   8   1      410.91      369.42      7.17 o 
   1   8   1     1406.68     1412.77     13.27 o 
   2   8   1      377.16      383.98      6.51 o 
   3   8   1       30.02       36.60      3.30 o 
   4   8   1       65.11       81.29     11.89 o 
   5   8   1       16.51       18.52      9.10 o 
   6   8   1       40.27       50.65     12.12 o 
   7   8   1        3.28       -9.01     11.02 o 
   8   8   1       59.54       25.95     14.65 o 
  -8   9   1       12.76       -3.44     21.05 o 
  -7   9   1        0.44        8.79     11.77 o 
  -6   9   1       37.76       58.10     12.26 o 
  -5   9   1      116.21      145.59     11.26 o 
  -4   9   1      202.00      194.76      7.76 o 
  -3   9   1       39.43       41.40      4.03 o 
  -2   9   1      402.04      344.55      6.82 o 
  -1   9   1        1.67        3.70      2.44 o 
   0   9   1       33.78       50.63      3.94 o 
   1   9   1      167.72      145.34      4.31 o 
   2   9   1       11.12       16.38      2.92 o 
   3   9   1      595.32      593.55      8.77 o 
   4   9   1       67.10       93.54     10.06 o 
   5   9   1        1.03       -3.42      8.81 o 
   6   9   1       29.35       51.20     12.67 o 
   7   9   1       52.61       48.13     13.99 o 
   8   9   1        0.04      -18.18     12.12 o 
  -8  10   1        0.39       -5.35     12.86 o 
  -7  10   1       99.25       92.75     14.88 o 
  -6  10   1      110.21      122.49     14.03 o 
  -5  10   1        1.04        8.56      5.56 o 
  -4  10   1        1.27        2.97      4.28 o 
  -3  10   1      753.89      722.78     10.72 o 
  -2  10   1       32.52       35.00      3.53 o 
  -1  10   1      181.70      175.70      4.55 o 
   0  10   1       11.83       24.28      9.58 o 
   1  10   1      100.06      106.24      4.07 o 
   2  10   1      307.22      288.98      6.22 o 
   3  10   1      839.32      837.22     11.01 o 
   4  10   1       38.49       43.96      8.40 o 
   5  10   1       39.37       26.01      9.64 o 
   6  10   1       29.39       24.95     11.03 o 
   7  10   1       14.02        2.84     11.49 o 
   8  10   1       44.76       17.75     14.05 o 
  -8  11   1        5.66       -6.22     12.67 o 
  -7  11   1      122.36      135.04     16.48 o 
  -6  11   1       26.83       46.95     12.13 o 
  -5  11   1       27.77       45.26      6.84 o 
  -4  11   1       58.11       90.70      6.75 o 
  -3  11   1      157.54      191.66      6.32 o 
  -2  11   1       10.03       13.01      6.30 o 
  -1  11   1        0.00        0.30      2.24 o 
   0  11   1      101.97      113.65      5.39 o 
   1  11   1      212.74      214.10      5.23 o 
   2  11   1      102.28      115.74      6.53 o 
   3  11   1       81.66       91.61      5.40 o 
   4  11   1        1.32       -1.74      6.60 o 
   5  11   1        8.35        4.66      9.05 o 
   6  11   1       54.64       41.55     12.60 o 
   7  11   1       90.23       63.72     17.54 o 
   8  11   1        1.05       -7.36     12.25 o 
  -8  12   1        0.55      -19.42     12.95 o 
  -7  12   1       14.61        8.18     11.33 o 
  -6  12   1        1.89        2.00      9.36 o 
  -5  12   1      145.62      153.27      8.58 o 
  -4  12   1       12.86       22.90      4.68 o 
  -3  12   1      195.56      189.31      6.35 o 
  -2  12   1        2.27       -0.51      3.01 o 
  -1  12   1     1128.08     1207.57     12.96 o 
   0  12   1       36.25       45.90      4.47 o 
   1  12   1     1082.92     1092.84     17.84 o 
   2  12   1      617.37      597.97      9.18 o 
   3  12   1        0.62        2.36      3.09 o 
   4  12   1       93.34      100.13     10.89 o 
   5  12   1       82.94      113.98     13.27 o 
   6  12   1        6.02        2.67      9.83 o 
   7  12   1       15.94        7.82     12.71 o 
  -8  13   1        3.23       -2.08     26.51 o 
  -7  13   1        0.74      -13.79     10.46 o 
  -6  13   1        2.43       -1.83      9.88 o 
  -5  13   1      137.42      140.23     13.26 o 
  -4  13   1      154.88      148.74      6.50 o 
  -3  13   1      719.13      686.63     11.03 o 
  -2  13   1      401.06      413.67      8.03 o 
  -1  13   1       46.24       56.00      3.90 o 
   0  13   1       24.12       35.38      4.42 o 
   1  13   1      504.23      498.71      7.77 o 
   2  13   1       11.47       18.39      3.43 o 
   3  13   1      169.90      163.03      6.01 o 
   4  13   1       87.34      109.32     11.42 o 
   5  13   1      217.82      200.67     12.92 o 
   6  13   1        4.47       -3.95     10.10 o 
   7  13   1        0.30      -17.81     11.88 o 
  -8  14   1        1.34      -11.54     12.95 o 
  -7  14   1        2.10      -12.83     11.21 o 
  -6  14   1        5.57      -10.62      9.76 o 
  -5  14   1       48.98       50.92      7.18 o 
  -4  14   1      200.57      208.52      7.63 o 
  -3  14   1       45.49       57.58      5.03 o 
  -2  14   1       96.63      104.76      5.04 o 
  -1  14   1        0.05       -0.39      2.65 o 
   0  14   1      256.89      250.25     10.10 o 
   1  14   1        4.31        4.38      2.67 o 
   2  14   1       33.92       43.69      4.17 o 
   3  14   1      175.69      200.77      6.58 o 
   4  14   1      149.33      152.22     21.83 o 
   5  14   1       13.28        6.75     12.09 o 
   6  14   1       14.40       16.20     11.70 o 
   7  14   1       91.71       72.51     23.39 o 
  -8  15   1        0.51       -6.82     13.51 o 
  -7  15   1        0.00       -9.42     11.38 o 
  -6  15   1        1.52       -2.07      9.23 o 
  -5  15   1       91.35       88.00      9.40 o 
  -4  15   1        3.86        4.68      4.55 o 
  -3  15   1      369.93      389.50      8.85 o 
  -2  15   1      322.85      305.63      7.25 o 
  -1  15   1      790.29      801.13     10.79 o 
   0  15   1     3063.86     3179.52     32.29 o 
   1  15   1     1515.91     1631.83     16.74 o 
   2  15   1      139.34      134.25      6.64 o 
   3  15   1       12.38       15.52      3.91 o 
   4  15   1      114.84      137.49     13.25 o 
   5  15   1      159.82      204.05     29.24 o 
   6  15   1       54.37       48.73     21.05 o 
   7  15   1       23.59       -7.41     18.71 o 
  -8  16   1        5.02      -17.15     13.58 o 
  -7  16   1        4.02       -2.52     18.13 o 
  -6  16   1        0.32       -8.87     17.15 o 
  -5  16   1      100.73      117.53      9.55 o 
  -4  16   1        2.80        1.22      4.48 o 
  -3  16   1       10.40       16.04      4.21 o 
  -2  16   1     2354.16     2363.46     23.10 o 
  -1  16   1      603.07      668.63      9.95 o 
   0  16   1        6.18       17.72      2.92 o 
   1  16   1      942.03     1028.93     16.58 o 
   2  16   1      156.10      157.90      7.31 o 
   3  16   1      398.42      383.64      8.93 o 
   4  16   1        1.48       -2.77      7.57 o 
   5  16   1       57.98       70.17     18.32 o 
   6  16   1       96.54       54.97     19.88 o 
   7  16   1        6.15      -11.70     19.49 o 
  -8  17   1       25.89        4.16     19.30 o 
  -7  17   1       14.01       -5.85     11.85 o 
  -6  17   1        8.16        4.62     10.43 o 
  -5  17   1        2.34       -1.65      6.19 o 
  -4  17   1        7.30        0.22      4.84 o 
  -3  17   1       13.25       21.55      4.42 o 
  -2  17   1      523.19      540.90      9.86 o 
  -1  17   1      862.24      915.08     16.88 o 
   0  17   1     1031.81     1040.22     12.43 o 
   1  17   1      287.69      306.12      8.92 o 
   2  17   1        0.01        0.25      4.15 o 
   3  17   1        0.64        7.75      4.96 o 
   4  17   1      562.93      502.89     26.12 o 
   5  17   1       38.39       54.19     17.93 o 
   6  17   1        5.23       10.53     17.54 o 
   7  17   1      159.60      160.61     30.41 o 
  -8  18   1        5.19      -29.82     19.88 o 
  -7  18   1       27.82       33.10     13.43 o 
  -6  18   1       26.59       29.30     12.21 o 
  -5  18   1        0.18       -5.98      6.17 o 
  -4  18   1       26.60       29.52      5.94 o 
  -3  18   1       75.56       86.11      6.37 o 
  -2  18   1        3.83       11.20      3.66 o 
  -1  18   1      142.09      170.54      5.68 o 
   0  18   1      323.84      323.54      9.45 o 
   1  18   1       72.23       93.62      6.78 o 
   2  18   1      317.84      299.89      9.59 o 
   3  18   1      469.22      482.07     12.04 o 
   4  18   1       52.90       69.00     17.54 o 
   5  18   1      199.50      177.38     23.39 o 
   6  18   1        7.85       -4.29     18.71 o 
   7  18   1        6.08        3.51     21.83 o 
  -7  19   1       10.01        1.63     15.40 o 
  -6  19   1        0.16      -13.90      9.27 o 
  -5  19   1        4.61        2.64      6.58 o 
  -4  19   1      219.88      226.17      8.57 o 
  -3  19   1      208.14      204.38      9.85 o 
  -2  19   1       84.31      110.76      6.25 o 
  -1  19   1      164.16      145.09      7.18 o 
   0  19   1       87.92      106.95      7.04 o 
   1  19   1      110.71      139.03      7.82 o 
   2  19   1      156.65      148.41      8.03 o 
   3  19   1        2.66        3.44      5.06 o 
   4  19   1       52.92       86.93     18.32 o 
   5  19   1      134.16      141.90     23.78 o 
   6  19   1        7.63      -10.53     18.71 o 
   7  19   1       26.55       21.05     21.44 o 
  -7  20   1        1.02      -25.73     17.15 o 
  -6  20   1        0.86       -9.13      9.64 o 
  -5  20   1        5.68        9.28      6.67 o 
  -4  20   1       22.15       19.53      5.69 o 
  -3  20   1       56.49       75.56      7.03 o 
  -2  20   1      129.10      128.13      7.83 o 
  -1  20   1        0.03        1.65      4.11 o 
   0  20   1      101.45      113.72      8.15 o 
   1  20   1        6.25        7.62      4.79 o 
   2  20   1      117.83      145.63      8.71 o 
   3  20   1      421.12      395.61     11.96 o 
   4  20   1       45.29       67.05     17.93 o 
   5  20   1       38.62       11.31     17.93 o 
   6  20   1       46.96       30.80     21.83 o 
   7  20   1       14.36      -15.98     20.27 o 
  -7  21   1       19.11       -9.75     20.27 o 
  -6  21   1       43.36       30.80     18.32 o 
  -5  21   1      124.08      123.05     14.39 o 
  -4  21   1        1.07        0.25      5.11 o 
  -3  21   1       20.19       18.01      5.15 o 
  -2  21   1        1.10        3.10      5.14 o 
  -1  21   1       16.13       16.45      6.63 o 
   0  21   1       20.64       21.75      5.16 o 
   1  21   1       63.79       67.03      7.35 o 
   2  21   1      175.99      166.94     10.40 o 
   3  21   1       43.01       47.86      6.94 o 
   4  21   1       90.18      139.56     21.05 o 
   5  21   1       67.95       95.51     22.22 o 
   6  21   1        0.01      -10.14     19.88 o 
   7  21   1       19.09      -18.71     19.49 o 
  -7  22   1       25.19       -8.97     21.05 o 
  -6  22   1        1.46      -21.64     14.42 o 
  -5  22   1        1.57        3.84     18.32 o 
  -4  22   1        0.04       -8.73      5.82 o 
  -3  22   1        8.20       -4.10      5.10 o 
  -2  22   1       45.56       37.03      6.17 o 
  -1  22   1        0.32       -2.39      4.47 o 
   0  22   1      212.91      193.27      8.65 o 
   1  22   1      330.69      314.57     10.35 o 
   2  22   1       58.24       81.58      7.81 o 
   3  22   1       45.26       55.46      7.49 o 
   4  22   1       38.13       51.85     17.54 o 
   5  22   1       35.28       18.71     19.10 o 
   6  22   1        6.87      -17.54     19.88 o 
  -7  23   1       23.23        8.19     22.22 o 
  -6  23   1        6.88      -12.86     15.20 o 
  -5  23   1       46.41       43.66     14.42 o 
  -4  23   1        1.01        1.05      7.85 o 
  -3  23   1        2.89      -11.03     10.72 o 
  -2  23   1        0.08       -7.07      4.72 o 
  -1  23   1       48.95       41.94      6.46 o 
   0  23   1      729.30      647.56     14.39 o 
   1  23   1      173.55      182.80      9.66 o 
   2  23   1      578.45      545.13     13.95 o 
   3  23   1      531.71      528.20     16.73 o 
   4  23   1       21.02       39.76     17.54 o 
   5  23   1       16.15       19.88     18.71 o 
   6  23   1        7.75      -21.83     19.49 o 
  -5  24   1        8.37       20.66     12.09 o 
  -4  24   1        4.68        1.13      7.59 o 
  -3  24   1       38.25       41.28      9.51 o 
  -2  24   1       55.15       54.89      9.05 o 
  -1  24   1       11.17        1.23      6.47 o 
   0  24   1        3.56       14.86      7.43 o 
   1  24   1      270.56      239.81      9.95 o 
   2  24   1       68.65       99.14      8.97 o 
   3  24   1        7.17       14.47      6.60 o 
   4  24   1       70.45       89.66     20.66 o 
   5  24   1       53.49       38.59     21.05 o 
   6  24   1       17.38      -18.71     20.66 o 
  -5  25   1        1.80       17.15     12.86 o 
  -4  25   1       30.41       31.77      9.10 o 
  -3  25   1       13.54        0.05     12.67 o 
  -2  25   1        2.26       -4.04      6.72 o 
  -1  25   1      197.04      189.56     12.12 o 
   0  25   1       44.12       40.99      9.21 o 
   1  25   1       20.66       25.13      6.70 o 
   2  25   1      311.40      315.69     11.92 o 
   3  25   1       42.74       49.78      8.08 o 
   4  25   1       51.80       68.22     19.88 o 
   5  25   1       22.98       11.31     19.10 o 
   6  25   1        0.60      -31.58     21.05 o 
  -5  26   1        4.81        1.95     12.86 o 
  -4  26   1       23.97       24.75      9.37 o 
  -3  26   1        1.00       -1.36      7.72 o 
  -2  26   1      109.82      103.05     11.02 o 
  -1  26   1        0.05      -10.39      6.93 o 
   0  26   1      434.95      367.31     15.16 o 
   1  26   1      591.50      579.65     18.46 o 
   2  26   1      204.85      236.92     11.01 o 
   3  26   1       11.45       22.26      7.27 o 
   4  26   1      176.81      225.72     26.51 o 
   5  26   1       49.97       69.00     23.39 o 
   6  26   1        0.81      -30.41     20.27 o 
  -5  27   1        2.18       19.88     13.64 o 
  -4  27   1      151.07      144.50     13.37 o 
  -3  27   1       93.92       82.06     11.58 o 
  -2  27   1        8.59        3.18      8.40 o 
  -1  27   1      290.63      290.68     14.61 o 
   0  27   1      258.38      235.79     13.78 o 
   1  27   1      261.79      269.38     14.47 o 
   2  27   1       25.78       47.56      9.32 o 
   3  27   1      770.01      765.64     21.77 o 
   4  27   1       72.09       71.73     19.49 o 
   5  27   1        0.02        5.46     17.54 o 
   6  27   1       27.79       18.32     24.17 o 
  -5  28   1        0.21       24.56     14.42 o 
  -4  28   1        4.78       14.62      9.37 o 
  -3  28   1       81.98      102.15     12.25 o 
  -2  28   1       71.85       82.66     18.32 o 
  -1  28   1      136.28      151.56     20.47 o 
   0  28   1        0.03       -5.36      7.60 o 
   1  28   1      660.62      597.94     19.16 o 
   2  28   1      474.84      461.90     26.51 o 
   3  28   1      108.14      150.10     13.09 o 
  -5  29   1        0.19        6.63     13.64 o 
  -4  29   1       13.37       -0.25     10.53 o 
  -3  29   1       30.16       22.52      9.64 o 
  -2  29   1       55.40       54.64     10.59 o 
  -1  29   1      548.41      477.92     45.81 o 
   0  29   1      137.05      131.60     17.35 o 
   1  29   1       83.13       94.66     11.69 o 
   2  29   1      448.82      380.91     22.81 o 
   3  29   1       25.70       48.35     12.09 o 
  -5  30   1       17.47       30.80     15.59 o 
  -4  30   1        2.30       10.23     10.14 o 
  -3  30   1       15.74       11.74      8.93 o 
  -2  30   1       38.06       30.54     10.33 o 
  -1  30   1       43.37       31.09      9.51 o 
   0  30   1       63.71       41.95      9.88 o 
   1  30   1      216.27      200.05     30.60 o 
   2  30   1      148.46      167.16     13.92 o 
   3  30   1        7.56       20.86      9.51 o 
  -5  31   1        0.73        5.85     14.42 o 
  -4  31   1       26.68       52.64     11.42 o 
  -3  31   1       45.07       42.18     10.74 o 
  -2  31   1       77.49       86.19     11.81 o 
  -1  31   1        0.47       -7.60     11.11 o 
   0  31   1      172.15      170.33     14.03 o 
   1  31   1        0.07        4.33      8.53 o 
   2  31   1       29.38       45.55     10.48 o 
   3  31   1       45.65       67.86     13.84 o 
  -4  32   1       20.98       17.30     10.43 o 
  -3  32   1       18.49       11.72      9.32 o 
  -2  32   1       43.24       45.48     10.38 o 
  -1  32   1        2.29       -2.15     19.69 o 
   0  32   1        0.07       -2.16      8.40 o 
   1  32   1       13.27       21.16      9.64 o 
   2  32   1        5.37       30.19      9.76 o 
   3  32   1       43.19       73.75     13.25 o 
  -4  33   1       20.14       33.30     11.14 o 
  -3  33   1        0.12        3.79     19.88 o 
  -2  33   1        0.88        5.50     15.79 o 
  -1  33   1        0.00       -8.01      7.87 o 
   0  33   1        0.26        0.69      8.13 o 
   1  33   1        1.81       22.72     12.67 o 
   2  33   1       43.39       42.80     10.82 o 
   3  33   1        9.48       18.76     10.72 o 
  -4  34   1        0.06        4.95     10.33 o 
  -3  34   1        0.05       -3.84      9.36 o 
  -2  34   1        0.01      -13.21      8.81 o 
  -1  34   1       16.44       10.95     13.25 o 
   0  34   1       11.48        6.43      9.37 o 
   1  34   1        8.01        0.32      8.60 o 
   2  34   1        7.82       21.44     12.09 o 
   3  34   1       36.82       39.41     21.44 o 
  -4  35   1        7.08        5.40     10.43 o 
  -3  35   1        7.26        6.06     10.15 o 
  -2  35   1        1.91       -3.71      9.51 o 
  -1  35   1       16.26       32.49     10.89 o 
   0  35   1       11.57       11.46      9.64 o 
   1  35   1        0.52       -4.56     10.33 o 
   2  35   1        9.36       10.68     10.06 o 
   3  35   1       13.22       20.86     10.75 o 
  -3  36   1        8.49        0.76     10.19 o 
  -2  36   1       19.19       29.67     10.74 o 
  -1  36   1        8.63       19.65     10.04 o 
   0  36   1        7.70       19.73     10.61 o 
   1  36   1        0.95        2.47      9.51 o 
   2  36   1        2.63       31.60     11.16 o 
   3  36   1        0.08       11.73     10.10 o 
  -3  37   1        7.28        2.65     10.46 o 
  -2  37   1       20.86       41.58     11.69 o 
  -1  37   1        0.11       10.49     10.31 o 
   0  37   1        3.03       12.88     10.46 o 
   1  37   1       68.33      111.77     14.33 o 
   2  37   1       16.30       23.72     11.29 o 
  -2  38   1        6.93       14.86     11.02 o 
  -1  38   1        0.01       10.53     10.20 o 
   0  38   1        0.10        9.39     10.19 o 
   1  38   1        1.02        6.80      9.99 o 
   2  38   1        9.27       48.39     12.52 o 
  -1  39   1        5.74       32.50     11.57 o 
   0  39   1        0.15       11.46     16.37 o 
  -8   0   2        0.07      -12.09     15.59 o 
  -6   0   2      203.76      191.41     19.49 o 
  -4   0   2       79.18      139.95     15.98 o 
  -2   0   2       85.99      154.77     12.28 o 
   0   0   2     1092.18     1045.91     16.08 o 
   2   0   2      551.01      569.94     19.49 o 
   4   0   2      342.31      364.11     20.27 o 
   6   0   2       59.63       61.20     18.71 o 
  -9   1   2        1.25      -18.18     12.12 o 
  -8   1   2       15.23        8.96     12.40 o 
  -7   1   2      102.18      114.81     14.89 o 
  -6   1   2      163.96      199.93     15.57 o 
  -5   1   2      367.15      365.68     10.96 o 
  -4   1   2      823.94      883.20     17.11 o 
  -3   1   2        2.00       -2.97      3.10 o 
  -2   1   2     2128.15     1983.04     18.74 o 
  -1   1   2      161.88      168.85     10.13 o 
   0   1   2     4158.50     3854.96     29.66 o 
   1   1   2      669.42      612.44     12.31 o 
   2   1   2      139.14      138.40      7.72 o 
   3   1   2      523.77      520.46     17.74 o 
   4   1   2      617.66      623.75     17.92 o 
   5   1   2        4.15       11.80      9.08 o 
   6   1   2       33.88       22.60     11.69 o 
   7   1   2       46.11       25.89     13.37 o 
  -9   2   2       23.18       18.72     14.75 o 
  -8   2   2       90.22       58.74     14.73 o 
  -7   2   2       55.98       61.66     13.50 o 
  -6   2   2       54.69       92.36     12.40 o 
  -5   2   2       34.88       50.23      6.29 o 
  -4   2   2      357.59      374.76     14.74 o 
  -3   2   2       69.90       64.48      4.76 o 
  -2   2   2      890.65      952.80     11.78 o 
  -1   2   2     1303.11     1148.96     12.41 o 
   0   2   2      542.48      489.11     22.27 o 
   1   2   2      648.92      721.46      8.66 o 
   2   2   2     1107.88     1060.13     12.86 o 
   3   2   2       65.96      109.55     11.31 o 
   4   2   2      111.55      150.85     12.26 o 
   5   2   2      317.17      298.48     14.88 o 
   6   2   2       71.72       52.62     12.68 o 
   7   2   2        4.07      -20.52     16.57 o 
  -9   3   2       13.48       -7.44     12.55 o 
  -8   3   2       59.47       52.83     14.18 o 
  -7   3   2       16.08       21.33     14.81 o 
  -6   3   2      338.34      332.74     16.12 o 
  -5   3   2        4.76        7.98      4.17 o 
  -4   3   2      489.01      534.84     12.41 o 
  -3   3   2       95.43       93.11      8.07 o 
  -2   3   2     1525.18     1451.10     15.23 o 
  -1   3   2       68.48       83.89     16.37 o 
   0   3   2     1522.22     1490.44     14.14 o 
   1   3   2      772.18      771.48      9.08 o 
   2   3   2      540.30      593.57      7.60 o 
   3   3   2     1644.20     1689.27     28.63 o 
   4   3   2       30.74       38.25      8.21 o 
   5   3   2        0.00       -4.82     10.72 o 
   6   3   2        0.05      -14.82      9.88 o 
   7   3   2       44.82       23.43     13.50 o 
  -9   4   2        3.64      -13.13     14.23 o 
  -8   4   2        0.38       19.81     26.70 o 
  -7   4   2        5.90       16.30     11.16 o 
  -6   4   2      821.32      785.92     22.74 o 
  -5   4   2       26.05       23.75      5.35 o 
  -4   4   2      415.77      413.31      9.02 o 
  -3   4   2       30.38       49.22      5.67 o 
  -2   4   2       32.22       35.09      8.97 o 
  -1   4   2     1507.92     1433.58     22.56 o 
   0   4   2        5.82        3.08      2.81 o 
   1   4   2     1622.50     1717.57     21.57 o 
   2   4   2        8.98       19.27      2.57 o 
   3   4   2        6.77       14.42      6.47 o 
   4   4   2       21.72       36.42      8.71 o 
   5   4   2        0.11       -0.98      8.68 o 
   6   4   2       12.87      -11.17      9.78 o 
   7   4   2        0.01      -13.13     11.99 o 
  -9   5   2        0.93      -11.06     13.50 o 
  -8   5   2      219.76      220.42     17.97 o 
  -7   5   2        5.05       -6.02     10.33 o 
  -6   5   2      766.26      708.08     21.63 o 
  -5   5   2        0.81       -1.13      4.03 o 
  -4   5   2       34.03       52.62      4.96 o 
  -3   5   2      202.73      181.03      6.11 o 
  -2   5   2      749.20      656.67      9.68 o 
  -1   5   2      462.33      415.51      7.00 o 
   0   5   2      116.86      103.46      3.98 o 
   1   5   2      937.59      913.88     10.24 o 
   2   5   2      521.08      495.80      7.30 o 
   3   5   2      228.15      227.71     12.09 o 
   4   5   2       32.56       44.92      8.96 o 
   5   5   2        0.05      -12.07      8.04 o 
   6   5   2       57.29       44.49     12.60 o 
   7   5   2        4.28       -0.62     11.81 o 
  -9   6   2       12.28        8.86     13.64 o 
  -8   6   2      403.01      345.77     19.43 o 
  -7   6   2        3.93        1.20     13.45 o 
  -6   6   2       16.78       46.81     11.44 o 
  -5   6   2      153.17      164.90      7.20 o 
  -4   6   2      520.99      480.72      9.76 o 
  -3   6   2      472.24      451.52      8.83 o 
  -2   6   2      387.40      385.64      7.38 o 
  -1   6   2      202.03      200.56      6.25 o 
   0   6   2       30.30       34.47      5.92 o 
   1   6   2      580.66      547.40      7.71 o 
   2   6   2        0.00       -1.04      2.35 o 
   3   6   2       39.35       80.57     14.81 o 
   4   6   2      327.93      322.90     13.35 o 
   5   6   2       69.24       78.08     12.67 o 
   6   6   2       36.08       34.35     11.77 o 
   7   6   2       10.14        3.39     12.88 o 
  -8   7   2       84.27       90.58     15.43 o 
  -7   7   2       44.95       71.65     13.75 o 
  -6   7   2      228.77      215.64     14.03 o 
  -5   7   2        0.75        4.61      4.40 o 
  -4   7   2       24.41       36.26      4.73 o 
  -3   7   2      494.41      522.26      9.34 o 
  -2   7   2       37.82       51.20      3.97 o 
  -1   7   2      578.07      554.72      8.95 o 
   0   7   2      534.37      532.08      9.49 o 
   1   7   2     2604.14     2615.53     24.52 o 
   2   7   2       97.28      114.55      6.28 o 
   3   7   2       20.20       40.56      7.66 o 
   4   7   2        4.03       -2.28      7.27 o 
   5   7   2        7.49        5.95      8.68 o 
   6   7   2        7.87        8.21     10.93 o 
   7   7   2        6.46      -10.35     12.12 o 
  -8   8   2        2.88        0.27     12.09 o 
  -7   8   2       84.15       80.38     19.10 o 
  -6   8   2      166.58      198.38     16.53 o 
  -5   8   2      309.83      295.73      8.74 o 
  -4   8   2      311.56      334.54      8.33 o 
  -3   8   2      489.07      451.81      8.84 o 
  -2   8   2        5.49        3.26      3.11 o 
  -1   8   2      537.89      554.09      9.79 o 
   0   8   2      141.60      163.22      6.19 o 
   1   8   2       73.43       79.88      5.23 o 
   2   8   2      243.80      238.26      5.74 o 
   3   8   2       34.14       51.73      7.82 o 
   4   8   2       63.29       78.28     10.43 o 
   5   8   2      234.80      220.50     13.04 o 
   6   8   2        0.02      -13.71      9.54 o 
   7   8   2        6.62      -12.84     12.40 o 
  -8   9   2       52.51       47.29     24.17 o 
  -7   9   2      102.17      111.10     19.30 o 
  -6   9   2       64.45       72.90     12.32 o 
  -5   9   2       37.20       46.39      5.54 o 
  -4   9   2        7.03       13.57      4.05 o 
  -3   9   2      244.05      225.90      6.73 o 
  -2   9   2       17.05       13.57      3.34 o 
  -1   9   2        0.40       -0.08      2.47 o 
   0   9   2      670.86      674.28     11.32 o 
   1   9   2      229.46      243.25      6.12 o 
   2   9   2       47.80       72.67      4.26 o 
   3   9   2        9.91       11.11     10.33 o 
   4   9   2       86.98      122.88     23.00 o 
   5   9   2        0.91       -0.28      8.98 o 
   6   9   2       79.10       78.10     26.70 o 
   7   9   2        9.03      -10.76     12.09 o 
  -8  10   2        8.46       23.17     13.59 o 
  -7  10   2       12.39       18.44     12.40 o 
  -6  10   2       61.91       85.62     20.86 o 
  -5  10   2      498.72      473.57     10.75 o 
  -4  10   2      376.82      335.35      8.71 o 
  -3  10   2        8.16        7.86      3.40 o 
  -2  10   2       75.64       74.08      4.95 o 
  -1  10   2      862.46      810.15     10.04 o 
   0  10   2     1958.66     1961.30     21.90 o 
   1  10   2       29.65       37.76      4.03 o 
   2  10   2      644.22      605.86      9.14 o 
   3  10   2      189.46      186.08     13.64 o 
   4  10   2      257.38      255.20     12.43 o 
   5  10   2        4.68        9.04      9.26 o 
   6  10   2        2.65      -14.28      9.88 o 
   7  10   2        2.35       -5.44     12.54 o 
  -8  11   2        3.29       -0.86     12.54 o 
  -7  11   2        7.19       15.79     12.12 o 
  -6  11   2       86.71       77.69     19.49 o 
  -5  11   2       10.84       15.48      5.13 o 
  -4  11   2      194.53      186.05      9.73 o 
  -3  11   2      147.82      152.18      6.13 o 
  -2  11   2      219.42      203.77      6.02 o 
  -1  11   2       79.44       85.46      4.31 o 
   0  11   2     1609.55     1580.66     19.46 o 
   1  11   2     1808.11     1913.94     19.80 o 
   2  11   2     1304.43     1314.46     14.57 o 
   3  11   2        5.53       10.17      5.15 o 
   4  11   2      235.56      231.17     12.15 o 
   5  11   2        3.70       -2.40      9.18 o 
   6  11   2      160.05      142.99     16.20 o 
   7  11   2        8.49      -10.53     19.10 o 
  -8  12   2        5.75      -16.29     12.26 o 
  -7  12   2        0.01      -15.50     10.33 o 
  -6  12   2        0.72       -9.94      9.10 o 
  -5  12   2        0.04        0.23      4.73 o 
  -4  12   2      263.74      256.27      7.98 o 
  -3  12   2      200.75      192.40      6.53 o 
  -2  12   2       80.86       85.88      4.98 o 
  -1  12   2       49.03       84.71      5.93 o 
   0  12   2     1755.93     1873.79     22.12 o 
   1  12   2      358.20      408.97      7.75 o 
   2  12   2        0.88       10.33      3.35 o 
   3  12   2      130.69      161.25      7.67 o 
   4  12   2      840.72      780.78     20.86 o 
   5  12   2        1.77      -14.62      9.75 o 
   6  12   2       70.43      105.65     23.39 o 
   7  12   2       19.83       25.34     21.44 o 
  -8  13   2        5.13       -5.69     11.49 o 
  -7  13   2        6.10      -10.17     10.94 o 
  -6  13   2       29.20       31.29     10.74 o 
  -5  13   2        8.63        9.24      5.08 o 
  -4  13   2      156.38      160.01      8.55 o 
  -3  13   2       39.01       56.58      5.10 o 
  -2  13   2      215.62      193.38      6.98 o 
  -1  13   2      403.93      389.04      9.66 o 
   0  13   2        8.52        1.37      3.65 o 
   1  13   2      110.42      124.42      5.77 o 
   2  13   2      849.32      844.07     11.51 o 
   3  13   2      534.44      548.19     13.07 o 
   4  13   2        0.13       16.32      8.49 o 
   5  13   2        0.15      -18.13     12.09 o 
   6  13   2      422.15      309.14     25.73 o 
   7  13   2       81.28       77.58     23.78 o 
  -8  14   2        4.35       11.48     13.20 o 
  -7  14   2        7.22       -7.95     10.86 o 
  -6  14   2        0.51      -13.07     17.74 o 
  -5  14   2       53.64       62.13      6.65 o 
  -4  14   2      108.01      115.78      7.13 o 
  -3  14   2        0.01       -0.07      3.63 o 
  -2  14   2      175.10      175.28      5.81 o 
  -1  14   2      236.70      267.20     11.71 o 
   0  14   2      450.15      419.34     10.32 o 
   1  14   2       31.50       43.64      5.77 o 
   2  14   2       41.99       64.72      7.15 o 
   3  14   2      191.48      211.75      8.40 o 
   4  14   2      336.17      332.92     22.61 o 
   5  14   2       19.81       37.42     17.15 o 
   6  14   2       65.76       53.02     19.88 o 
   7  14   2       60.37       87.32     24.95 o 
  -8  15   2        3.32       -1.27     13.71 o 
  -7  15   2        1.90      -16.58     19.69 o 
  -6  15   2       26.84       27.85     16.18 o 
  -5  15   2        7.28        6.49      5.41 o 
  -4  15   2      176.87      172.47      7.43 o 
  -3  15   2       44.63       51.51      5.11 o 
  -2  15   2       58.57       77.94      5.19 o 
  -1  15   2      151.67      144.02      7.85 o 
   0  15   2       51.64       52.92      5.29 o 
   1  15   2      358.38      342.22     11.02 o 
   2  15   2        8.80        7.49      4.41 o 
   3  15   2       55.74       72.43      8.43 o 
   4  15   2        3.25        8.19     13.64 o 
   5  15   2      429.75      420.25     28.07 o 
   6  15   2      232.10      224.94     23.39 o 
   7  15   2       27.74       15.59     23.39 o 
  -8  16   2        0.32      -16.89     13.39 o 
  -7  16   2        4.12       -3.85     16.96 o 
  -6  16   2        7.75        9.32     10.46 o 
  -5  16   2       38.60       34.11      6.22 o 
  -4  16   2       21.87       22.44      5.41 o 
  -3  16   2       10.12        9.90      4.22 o 
  -2  16   2      124.26      119.81      5.59 o 
  -1  16   2      224.01      217.63      8.38 o 
   0  16   2       26.29       38.27      5.43 o 
   1  16   2       68.08       76.31      7.17 o 
   2  16   2        0.54       -0.71      4.17 o 
   3  16   2      287.45      301.23     15.98 o 
   4  16   2      103.58       92.00     20.66 o 
   5  16   2       20.95       15.59     18.32 o 
   6  16   2       29.37       31.58     20.66 o 
   7  16   2       27.50       36.64     24.56 o 
  -8  17   2        2.28       -9.06     14.10 o 
  -7  17   2        4.97      -19.89     25.53 o 
  -6  17   2       15.77        7.91     10.06 o 
  -5  17   2       42.45       32.64      7.93 o 
  -4  17   2       18.39       23.50      5.37 o 
  -3  17   2      213.39      208.04      7.93 o 
  -2  17   2      100.75      125.73      8.12 o 
  -1  17   2      114.08      123.23      7.61 o 
   0  17   2       30.88       21.96      4.87 o 
   1  17   2        0.85       -0.82      5.65 o 
   2  17   2      184.92      166.68      8.96 o 
   3  17   2      267.37      265.32     12.54 o 
   4  17   2      158.95      189.85     25.34 o 
   5  17   2        8.14       24.17     17.15 o 
   6  17   2        0.82        2.34     19.49 o 
   7  17   2       50.53       69.78     24.95 o 
  -8  18   2        0.51       -6.44     19.49 o 
  -7  18   2       16.54       20.18     12.55 o 
  -6  18   2        0.13        0.05     10.04 o 
  -5  18   2      170.39      190.10      9.58 o 
  -4  18   2        0.40       -4.76      4.72 o 
  -3  18   2      364.52      368.36      9.32 o 
  -2  18   2       66.37       78.43      6.89 o 
  -1  18   2      289.46      285.25     10.45 o 
   0  18   2      354.85      344.82     12.08 o 
   1  18   2       19.08       19.06      5.65 o 
   2  18   2      111.08      128.22      8.14 o 
   3  18   2       39.78       51.06      9.07 o 
   4  18   2       17.79       12.86     15.98 o 
   5  18   2        0.03       12.09     16.76 o 
   6  18   2        1.21      -24.56     17.93 o 
  -8  19   2        5.82      -30.72     21.83 o 
  -7  19   2       42.48       21.14     13.30 o 
  -6  19   2       32.52       19.32     11.26 o 
  -5  19   2        1.03       -2.30      5.68 o 
  -4  19   2      134.74      165.26      8.35 o 
  -3  19   2      243.67      236.53      9.87 o 
  -2  19   2       32.05       33.57      6.22 o 
  -1  19   2        3.56        1.91      4.74 o 
   0  19   2       73.56       83.20      9.59 o 
   1  19   2       23.88       14.87      5.23 o 
   2  19   2       70.91       80.74     13.52 o 
   3  19   2       23.04       19.17      7.93 o 
   4  19   2       22.42       17.93     17.15 o 
   5  19   2       32.15       21.05     18.32 o 
   6  19   2       24.37        8.97     19.10 o 
  -7  20   2       21.98        4.59     12.43 o 
  -6  20   2       27.44       32.71     11.69 o 
  -5  20   2       67.24       66.60      8.63 o 
  -4  20   2      146.43      157.77     10.27 o 
  -3  20   2        0.29       -3.27      6.47 o 
  -2  20   2      307.27      305.58     10.56 o 
  -1  20   2      456.81      451.02     12.14 o 
   0  20   2       18.31       30.87      6.26 o 
   1  20   2       42.96       39.49      6.44 o 
   2  20   2       44.72       43.90      6.71 o 
   3  20   2        9.62       12.47      8.14 o 
   4  20   2       10.06       28.07     17.93 o 
   5  20   2      217.73      222.60     28.07 o 
   6  20   2        4.16        6.63     19.88 o 
  -7  21   2        6.92       10.92     16.76 o 
  -6  21   2        3.49       -7.02     13.25 o 
  -5  21   2        3.18        9.83      6.98 o 
  -4  21   2      456.91      437.82     13.41 o 
  -3  21   2      161.24      167.68     11.96 o 
  -2  21   2        2.72       10.68      5.73 o 
  -1  21   2       96.69       90.73      7.73 o 
   0  21   2      209.38      235.50      9.90 o 
   1  21   2       47.71       46.59      7.03 o 
   2  21   2       35.52       40.75      6.90 o 
   3  21   2      176.10      193.52     13.75 o 
   4  21   2       47.98       44.83     19.49 o 
   5  21   2        1.98       -7.02     16.37 o 
   6  21   2       47.53        4.29     20.66 o 
  -6  22   2       41.77       51.07     17.54 o 
  -5  22   2       71.24       73.22      9.19 o 
  -4  22   2      154.50      180.36     11.14 o 
  -3  22   2      207.61      199.36     10.20 o 
  -2  22   2      402.34      402.30     12.52 o 
  -1  22   2        5.20        6.17      5.68 o 
   0  22   2      285.79      246.49     10.27 o 
   1  22   2       96.12       99.28      8.58 o 
   2  22   2        3.82        2.63      5.91 o 
   3  22   2      158.17      178.69     27.29 o 
   4  22   2       86.59      113.83     23.39 o 
   5  22   2        0.54      -23.98     15.98 o 
   6  22   2       16.43       -5.85     19.10 o 
  -5  23   2        5.68        3.85      7.01 o 
  -4  23   2       62.44       66.81      8.60 o 
  -3  23   2        0.49        8.28      6.59 o 
  -2  23   2      412.55      391.31     12.90 o 
  -1  23   2      774.96      728.17     16.21 o 
   0  23   2      129.27      126.98     10.41 o 
   1  23   2      205.18      184.55     13.45 o 
   2  23   2        2.30        1.25      6.51 o 
   3  23   2       12.91       10.84     11.11 o 
   4  23   2       99.58      111.49     23.39 o 
   5  23   2        1.06       -2.73     17.54 o 
   6  23   2       75.76       34.31     22.61 o 
  -5  24   2        0.17       -1.34     10.53 o 
  -4  24   2       24.20       33.79      7.79 o 
  -3  24   2      508.47      482.85     14.25 o 
  -2  24   2     2154.85     2017.89     28.95 o 
  -1  24   2      446.00      454.46     13.73 o 
   0  24   2      199.66      219.90     12.30 o 
   1  24   2      761.44      746.27     16.68 o 
   2  24   2       71.40       85.73      8.68 o 
   3  24   2       24.15       30.22     10.02 o 
   4  24   2        0.51        9.36     17.93 o 
   5  24   2       45.90       48.34     20.66 o 
   6  24   2        4.98        6.24     21.05 o 
  -5  25   2      128.35      135.24     13.50 o 
  -4  25   2      261.59      256.33     14.45 o 
  -3  25   2       84.35      116.88     14.81 o 
  -2  25   2        0.17       42.74      9.98 o 
  -1  25   2     1235.43     1162.58     21.46 o 
   0  25   2     1847.36     1732.54     26.46 o 
   1  25   2      787.92      774.41     17.39 o 
   2  25   2      196.84      206.69     10.42 o 
   3  25   2      145.50      176.10     14.48 o 
   4  25   2       25.42       26.90     19.88 o 
   5  25   2        0.03       -3.51     18.32 o 
  -5  26   2        3.62       13.29      9.78 o 
  -4  26   2       24.34       44.07     10.19 o 
  -3  26   2      250.90      233.54     14.19 o 
  -2  26   2      232.59      210.53     10.84 o 
  -1  26   2      232.49      250.81     11.39 o 
   0  26   2      209.24      202.29     10.76 o 
   1  26   2      308.44      306.80     12.86 o 
   2  26   2      124.24      122.94     10.05 o 
   3  26   2       39.67       40.22     10.49 o 
   4  26   2        7.58       -6.24     17.15 o 
   5  26   2       35.82        6.63     21.44 o 
  -5  27   2      175.97      161.62     14.42 o 
  -4  27   2       18.71       15.98      8.88 o 
  -3  27   2       14.21       22.44     12.47 o 
  -2  27   2       15.46       23.90      9.23 o 
  -1  27   2      277.84      249.28     13.90 o 
   0  27   2       39.38       49.66     10.53 o 
   1  27   2      102.22      115.25      9.93 o 
   2  27   2      171.77      182.79     19.93 o 
   3  27   2        9.16       11.92     11.11 o 
   4  27   2       21.61        9.36     17.54 o 
   5  27   2       29.22        8.97     22.61 o 
  -5  28   2        0.01        7.01      9.78 o 
  -4  28   2        1.21        5.85      8.82 o 
  -3  28   2       82.63       75.55     11.44 o 
  -2  28   2        5.80       12.32      8.68 o 
  -1  28   2      205.88      207.91     13.87 o 
   0  28   2       47.08       32.75      9.65 o 
   1  28   2       10.34        4.64      8.40 o 
   2  28   2       49.16       56.93      8.49 o 
   3  28   2        0.16       -3.11      9.30 o 
   4  28   2       15.07       -3.90     19.10 o 
   5  28   2        4.89      -24.17     21.44 o 
  -5  29   2        2.06       -0.26      9.36 o 
  -4  29   2       23.81       39.24     10.71 o 
  -3  29   2        4.17        0.61     12.09 o 
  -2  29   2       24.65       27.63      9.51 o 
  -1  29   2       17.12       26.12      9.65 o 
   0  29   2        4.21        8.90      7.94 o 
   1  29   2        1.99       -6.24     10.14 o 
   2  29   2       14.89       10.86      8.68 o 
   3  29   2        9.02        3.20     10.72 o 
   4  29   2       18.27       15.59     21.05 o 
   5  29   2        7.87       17.93     24.95 o 
  -5  30   2        0.14        0.50      9.51 o 
  -4  30   2        0.01       -7.23     12.86 o 
  -3  30   2      178.88      178.13     22.61 o 
  -2  30   2        6.16        6.90     14.23 o 
  -1  30   2        1.85       -7.78      7.77 o 
   0  30   2       46.70       15.92     23.39 o 
   1  30   2        2.41        0.69      8.26 o 
   2  30   2        1.98       -0.11      8.49 o 
   3  30   2        0.21       24.56     13.64 o 
  -5  31   2       15.15       10.83     10.59 o 
  -4  31   2        1.81       -0.60     14.03 o 
  -3  31   2       25.01       35.51     11.02 o 
  -2  31   2       39.78       24.59      9.71 o 
  -1  31   2       93.12       79.63     11.71 o 
   0  31   2        2.06        5.07      8.82 o 
   1  31   2       99.22       83.02     11.84 o 
   2  31   2        0.01       13.20      9.21 o 
   3  31   2        5.58       26.90     14.03 o 
  -5  32   2       66.70       67.01     16.96 o 
  -4  32   2       38.14       47.20     11.97 o 
  -3  32   2       87.43       94.85     13.04 o 
  -2  32   2       38.27       37.80     20.08 o 
  -1  32   2       22.58       19.32      9.23 o 
   0  32   2       28.27       23.36      9.48 o 
   1  32   2       12.03       14.65      9.32 o 
   2  32   2       21.42       22.43      9.78 o 
   3  32   2        8.86       33.53     15.20 o 
  -5  33   2        5.66       13.64     11.14 o 
  -4  33   2       24.57       42.84     21.44 o 
  -3  33   2      104.64      115.43     20.86 o 
  -2  33   2        1.40        1.74      8.93 o 
  -1  33   2       10.90       10.92      9.10 o 
   0  33   2        0.59        1.93      9.08 o 
   1  33   2        3.00       -4.55      8.49 o 
   2  33   2        0.21        0.48      9.75 o 
   3  33   2        3.49       -1.95     13.64 o 
  -4  34   2       11.13       12.71     15.01 o 
  -3  34   2        6.60       21.60     10.86 o 
  -2  34   2       18.11       17.56     10.19 o 
  -1  34   2        4.69       11.07      9.48 o 
   0  34   2       56.42       61.95     11.84 o 
   1  34   2        2.68       17.95      9.64 o 
   2  34   2        9.76        8.43     10.19 o 
   3  34   2        1.86       -6.24     12.86 o 
  -4  35   2        3.49       15.67     10.82 o 
  -3  35   2        3.14       19.52     10.89 o 
  -2  35   2       10.29       -7.34      9.21 o 
  -1  35   2       16.45        9.62      9.74 o 
   0  35   2        3.76        8.03      9.36 o 
   1  35   2        1.12        2.12      9.55 o 
   2  35   2        0.01        4.30     10.33 o 
  -3  36   2        4.76       12.98     12.86 o 
  -2  36   2        1.75        1.98      9.46 o 
  -1  36   2        0.01        7.11     15.79 o 
   0  36   2       33.31       33.93     10.93 o 
   1  36   2        2.03      -10.50      9.32 o 
   2  36   2        1.36       19.55     10.82 o 
  -3  37   2       65.28       81.56     13.50 o 
  -2  37   2        6.50       12.93     10.02 o 
  -1  37   2        2.78        4.64     10.72 o 
   0  37   2        0.21       -5.72      9.36 o 
   1  37   2        9.66       26.67     11.26 o 
  -2  38   2       16.17       36.28     11.84 o 
  -1  38   2       43.99       54.86     12.49 o 
   0  38   2        1.25        1.56     11.31 o 
   1  38   2        1.03       19.88     10.75 o 
  -9   0   3        8.69        1.95     19.10 o 
  -7   0   3        0.00        4.68     15.20 o 
  -5   0   3       81.95      106.29     10.02 o 
  -3   0   3        1.97        1.52      5.26 o 
  -1   0   3      479.94      414.15     11.71 o 
   1   0   3      579.68      654.17     13.76 o 
   3   0   3      131.51      130.60     13.25 o 
   5   0   3       49.93       60.43     17.93 o 
   7   0   3       53.73       15.59     19.88 o 
  -9   1   3        4.78        2.00     14.42 o 
  -8   1   3        0.01       -1.76     12.26 o 
  -7   1   3        2.61       -1.53     10.46 o 
  -6   1   3       25.24       21.25      6.66 o 
  -5   1   3       19.72       32.37      5.29 o 
  -4   1   3      116.80      105.27      6.42 o 
  -3   1   3        1.98        7.86      3.80 o 
  -2   1   3      328.71      296.70      7.50 o 
  -1   1   3      614.33      640.40     12.74 o 
   0   1   3      532.05      522.56      8.71 o 
   1   1   3      763.88      814.73     12.96 o 
   2   1   3      444.83      501.82      9.53 o 
   3   1   3       10.19        5.54      7.41 o 
   4   1   3       18.15       12.13     10.92 o 
   5   1   3       11.55       -4.29     10.20 o 
   6   1   3        4.51      -16.94     11.29 o 
   7   1   3       31.12       30.50     22.42 o 
  -9   2   3        0.50        5.60     13.75 o 
  -8   2   3        3.04       18.11     12.92 o 
  -7   2   3       14.68        5.07     11.26 o 
  -6   2   3       38.01       50.09      8.50 o 
  -5   2   3       28.35       44.92      5.74 o 
  -4   2   3      294.14      281.58      8.52 o 
  -3   2   3      868.69      781.90     12.32 o 
  -2   2   3      203.43      182.70      6.37 o 
  -1   2   3      288.57      302.78      7.77 o 
   0   2   3        8.60       22.42      3.59 o 
   1   2   3      432.65      439.87      7.83 o 
   2   2   3       10.39       13.63      3.05 o 
   3   2   3       72.45       99.90     12.28 o 
   4   2   3      121.68      156.69     13.64 o 
   5   2   3        3.36       -2.21      9.64 o 
   6   2   3        5.51       -1.86     13.84 o 
   7   2   3       37.63       19.99     15.01 o 
  -9   3   3        8.95        6.05     13.77 o 
  -8   3   3       75.92       84.96     15.76 o 
  -7   3   3        7.03       -1.28     10.06 o 
  -6   3   3        9.02       19.97      5.64 o 
  -5   3   3      252.01      256.56     10.52 o 
  -4   3   3      158.76      175.85      7.16 o 
  -3   3   3        1.75       13.73      4.33 o 
  -2   3   3       81.77       96.88      6.40 o 
  -1   3   3       39.52       48.52      4.24 o 
   0   3   3      869.41      881.93     13.64 o 
   1   3   3      247.61      257.43      6.26 o 
   2   3   3       37.54       60.08      6.18 o 
   3   3   3      223.07      201.52     10.93 o 
   4   3   3       37.65       30.20     16.57 o 
   5   3   3        5.05       -2.18      9.51 o 
   6   3   3       23.57       19.89     12.54 o 
   7   3   3        0.00      -17.54     11.69 o 
  -9   4   3        0.03       -3.64     13.37 o 
  -8   4   3       42.07       47.36     14.45 o 
  -7   4   3        2.21       -3.08     12.67 o 
  -6   4   3       52.87       63.42      6.77 o 
  -5   4   3       35.63       37.10      6.84 o 
  -4   4   3      771.21      765.72     15.36 o 
  -3   4   3     1544.33     1496.20     20.90 o 
  -2   4   3     1758.10     1741.34     21.87 o 
  -1   4   3     1345.23     1269.03     17.16 o 
   0   4   3      679.25      640.10      9.66 o 
   1   4   3     1034.14     1167.37     14.75 o 
   2   4   3     1018.76     1055.15     12.26 o 
   3   4   3       29.27       35.44      8.26 o 
   4   4   3       44.06       64.59     10.89 o 
   5   4   3        0.21       -0.50      9.99 o 
   6   4   3        0.00      -18.42     12.28 o 
   7   4   3        7.59      -17.55     11.70 o 
  -9   5   3        0.05       -0.36     13.37 o 
  -8   5   3       12.58       -1.65     12.54 o 
  -7   5   3       14.36       -4.65     11.31 o 
  -6   5   3      105.84      115.57      7.93 o 
  -5   5   3        0.01       -6.04      4.23 o 
  -4   5   3      245.17      269.06     11.05 o 
  -3   5   3      402.03      470.51     11.15 o 
  -2   5   3      332.06      320.00      7.61 o 
  -1   5   3     2986.69     3049.83     26.83 o 
   0   5   3     2138.41     2144.50     20.46 o 
   1   5   3        0.76        0.92      3.11 o 
   2   5   3       19.85       36.60      3.68 o 
   3   5   3      203.56      233.68     12.47 o 
   4   5   3       98.38      109.57     12.37 o 
   5   5   3        0.03      -13.16      8.77 o 
   6   5   3       38.94       29.92     13.04 o 
   7   5   3        1.19       -9.36     17.54 o 
  -9   6   3       19.39       10.97     14.47 o 
  -8   6   3       15.85        9.65     12.95 o 
  -7   6   3        1.74       -2.32     14.81 o 
  -6   6   3       14.07       12.75      5.37 o 
  -5   6   3        3.57       -2.91      4.35 o 
  -4   6   3     1066.41      990.15     14.85 o 
  -3   6   3       20.23       27.69      4.34 o 
  -2   6   3      848.74      858.01     12.23 o 
  -1   6   3       33.10       49.04      4.28 o 
   0   6   3      180.42      235.52      6.30 o 
   1   6   3     1008.02     1065.85     13.92 o 
   2   6   3      224.78      233.94      7.60 o 
   3   6   3       13.21       16.57     11.50 o 
   4   6   3       63.63       69.56     15.59 o 
   5   6   3       43.73       48.34     12.21 o 
   6   6   3        0.21      -16.67     11.11 o 
   7   6   3        0.11      -22.51     15.01 o 
  -9   7   3        4.56       -3.41     13.93 o 
  -8   7   3       26.76       29.53     18.91 o 
  -7   7   3        0.00      -14.04      9.36 o 
  -6   7   3       13.02       16.07      5.42 o 
  -5   7   3       14.69       12.83      4.86 o 
  -4   7   3      621.19      576.23     11.36 o 
  -3   7   3      967.08      926.59     13.61 o 
  -2   7   3        0.11       -4.72      3.38 o 
  -1   7   3      255.01      245.42      6.52 o 
   0   7   3        0.18       -0.80      3.69 o 
   1   7   3        0.04       -0.39      3.15 o 
   2   7   3     1441.13     1409.86     15.35 o 
   3   7   3       76.14      115.72     10.76 o 
   4   7   3       42.66       43.00     18.71 o 
   5   7   3        9.11       13.37     10.30 o 
   6   7   3       27.09       22.15     12.95 o 
   7   7   3        6.54      -11.13     13.63 o 
  -8   8   3       13.10       -3.39     12.25 o 
  -7   8   3        9.75       -1.37     11.10 o 
  -6   8   3       29.47       27.52      6.04 o 
  -5   8   3       25.07       24.56      5.42 o 
  -4   8   3       26.84       35.03      5.19 o 
  -3   8   3       60.25       91.32      5.92 o 
  -2   8   3      366.81      400.46     10.72 o 
  -1   8   3     3541.27     3455.87     29.75 o 
   0   8   3     1420.30     1472.09     19.08 o 
   1   8   3      357.06      345.57      7.94 o 
   2   8   3      162.79      154.94      5.64 o 
   3   8   3       11.36        9.45      7.21 o 
   4   8   3      174.65      175.15     14.42 o 
   5   8   3        2.64      -13.61      9.07 o 
   6   8   3        0.16      -11.20     12.28 o 
   7   8   3       21.47        9.75     21.05 o 
  -8   9   3       18.11       23.42     13.32 o 
  -7   9   3        7.46      -16.96     11.31 o 
  -6   9   3       11.71        9.24      5.53 o 
  -5   9   3      141.80      144.36      8.07 o 
  -4   9   3        1.56       -3.19      4.06 o 
  -3   9   3      906.17      907.69     13.43 o 
  -2   9   3     3676.22     3743.45     32.61 o 
  -1   9   3     1356.85     1318.34     18.23 o 
   0   9   3      478.89      492.75     10.75 o 
   1   9   3      112.05      122.06      8.17 o 
   2   9   3      616.72      611.93      9.89 o 
   3   9   3       13.73       17.11     10.92 o 
   4   9   3       42.05       71.73     22.22 o 
   5   9   3        4.75       -0.36     12.09 o 
   6   9   3        7.21      -13.64     16.76 o 
   7   9   3       16.72      -19.10     19.88 o 
  -8  10   3       10.54        8.06     13.04 o 
  -7  10   3        2.68       12.76     11.84 o 
  -6  10   3       22.87       21.95      6.01 o 
  -5  10   3       28.20       29.54      5.73 o 
  -4  10   3       18.97       26.28      5.96 o 
  -3  10   3        0.01       -5.79      6.53 o 
  -2  10   3        6.51        7.74      3.59 o 
  -1  10   3     1435.85     1458.78     16.12 o 
   0  10   3      759.91      893.20     11.52 o 
   1  10   3      358.11      381.53      8.25 o 
   2  10   3       17.24       25.64      3.94 o 
   3  10   3       37.14       47.53      8.77 o 
   4  10   3       52.89       54.79     26.31 o 
   5  10   3       12.59       -3.75      9.91 o 
   6  10   3        0.18      -12.86     15.20 o 
   7  10   3       13.07       -7.41     18.71 o 
  -8  11   3       19.48       37.80     25.73 o 
  -7  11   3      123.23      139.27     16.81 o 
  -6  11   3       38.46       44.63      6.57 o 
  -5  11   3        0.05       -6.57      4.38 o 
  -4  11   3      107.22      107.14      6.95 o 
  -3  11   3       49.05       43.46      4.95 o 
  -2  11   3       19.42       10.88      3.65 o 
  -1  11   3      307.71      324.21      7.05 o 
   0  11   3      226.69      223.51      9.10 o 
   1  11   3      144.28      137.16      5.79 o 
   2  11   3       95.71      112.66      5.59 o 
   3  11   3        5.93        5.37      7.31 o 
   4  11   3       29.61        9.36     14.81 o 
   5  11   3       47.89       56.53     20.27 o 
   6  11   3       19.43       -3.90     17.93 o 
  -8  12   3       25.32       20.76     13.09 o 
  -7  12   3        0.02        1.72     11.26 o 
  -6  12   3       12.06       12.34      7.37 o 
  -5  12   3        5.21        1.87      5.06 o 
  -4  12   3      126.58      129.15      7.32 o 
  -3  12   3      369.75      346.76      8.75 o 
  -2  12   3        0.37        0.67      3.37 o 
  -1  12   3       18.46       19.06      3.25 o 
   0  12   3      104.45      132.99      7.36 o 
   1  12   3      118.87      107.53      9.85 o 
   2  12   3       66.85       80.25      7.15 o 
   3  12   3       30.27       34.70     14.42 o 
   4  12   3       20.80       53.41     18.32 o 
   5  12   3       17.10       53.41     18.32 o 
   6  12   3       38.95        0.00     18.32 o 
  -8  13   3        0.07       -1.73     13.50 o 
  -7  13   3       12.79       -5.78     12.86 o 
  -6  13   3      114.13      138.14     12.10 o 
  -5  13   3        8.34       16.31      5.63 o 
  -4  13   3        6.59        4.63      5.23 o 
  -3  13   3       18.54       17.88      4.45 o 
  -2  13   3      105.91      121.98      6.93 o 
  -1  13   3        0.31        0.30      4.25 o 
   0  13   3       12.22       13.38      4.52 o 
   1  13   3      205.23      209.10     14.42 o 
   2  13   3       83.66       92.52      6.55 o 
   3  13   3        4.06      -17.54     12.09 o 
   4  13   3        4.63      -18.13     12.09 o 
   5  13   3       40.29       62.37     19.88 o 
   6  13   3       69.42       82.65     24.56 o 
  -8  14   3       12.93        6.40     13.47 o 
  -7  14   3        0.07        0.01     15.40 o 
  -6  14   3        3.08       10.25      5.83 o 
  -5  14   3       44.14       38.62      6.34 o 
  -4  14   3        4.21        7.08      4.82 o 
  -3  14   3       49.89       53.48      5.37 o 
  -2  14   3       25.89       24.95      5.22 o 
  -1  14   3       48.55       57.67      5.84 o 
   0  14   3       19.11       25.64      5.22 o 
   1  14   3        0.09        1.38      8.19 o 
   2  14   3       12.45       15.04      4.86 o 
   3  14   3       40.95       33.14     14.42 o 
   4  14   3       15.15       11.70     15.20 o 
   5  14   3      246.98      250.67     28.85 o 
   6  14   3        0.55      -23.98     15.98 o 
  -8  15   3       21.68        6.76     13.71 o 
  -7  15   3        1.78       -4.21     11.26 o 
  -6  15   3        3.83        1.74      5.77 o 
  -5  15   3        0.60       -4.80      5.09 o 
  -4  15   3       42.98       36.57      6.19 o 
  -3  15   3      107.81      123.30      6.69 o 
  -2  15   3      118.92      127.91     11.77 o 
  -1  15   3        1.88       -3.59      6.78 o 
   0  15   3       84.70      104.76      7.26 o 
   1  15   3        6.23        5.28      5.33 o 
   2  15   3        6.85        6.02      4.88 o 
   3  15   3      232.32      211.68     19.49 o 
   4  15   3      192.48      215.97     25.73 o 
   5  15   3       60.85       97.85     23.78 o 
   6  15   3       11.07       18.71     20.27 o 
  -8  16   3       10.23        5.75     12.76 o 
  -7  16   3        7.03       13.75     11.16 o 
  -6  16   3        3.42        6.16      5.96 o 
  -5  16   3       49.84       58.83     10.97 o 
  -4  16   3       80.50       76.63      6.90 o 
  -3  16   3       35.73       31.16      6.28 o 
  -2  16   3      232.87      249.70      9.67 o 
  -1  16   3       12.49       16.08      5.14 o 
   0  16   3        9.57        7.83      4.92 o 
   1  16   3      110.53      145.93      9.65 o 
   2  16   3       30.97       42.23      6.21 o 
   3  16   3       74.89      124.75     19.88 o 
   4  16   3      320.09      302.13     24.95 o 
   5  16   3      437.83      457.28     31.19 o 
   6  16   3       28.63       38.20     21.83 o 
  -8  17   3       12.88       27.25     16.18 o 
  -7  17   3       10.49        6.35     11.44 o 
  -6  17   3        0.68       -5.96      6.02 o 
  -5  17   3        8.73       -3.55      5.41 o 
  -4  17   3      163.27      183.83     10.12 o 
  -3  17   3        6.62        5.25      5.85 o 
  -2  17   3       34.40       39.92      6.93 o 
  -1  17   3       63.04       50.45      6.46 o 
   0  17   3      148.49      162.04     10.14 o 
   1  17   3      424.10      405.40     13.51 o 
   2  17   3      824.39      823.91     16.13 o 
   3  17   3      374.87      393.74     25.34 o 
   4  17   3       85.40      127.48     24.17 o 
   5  17   3      123.19      153.21     27.29 o 
   6  17   3        2.80      -28.65     19.10 o 
  -8  18   3       14.52       12.18     14.81 o 
  -7  18   3        2.66        4.82     12.28 o 
  -6  18   3      181.94      177.90     11.73 o 
  -5  18   3       14.31       23.10      7.54 o 
  -4  18   3        0.36       -4.44      5.78 o 
  -3  18   3       36.41       30.87     11.23 o 
  -2  18   3      256.85      208.07      9.55 o 
  -1  18   3      232.73      195.96      9.22 o 
   0  18   3      198.95      202.36      9.01 o 
   1  18   3        0.21       16.18     10.72 o 
   2  18   3     1206.04     1146.82     25.29 o 
   3  18   3      927.29      863.10     35.87 o 
   4  18   3      163.86      248.72     29.63 o 
   5  18   3        1.22       -1.95     16.76 o 
   6  18   3       31.67       21.83     23.39 o 
  -8  19   3       11.33       19.10     18.71 o 
  -7  19   3       88.20       67.83     18.71 o 
  -6  19   3       96.98       88.71     11.80 o 
  -5  19   3       34.39       51.33      8.32 o 
  -4  19   3        0.00       -6.21      6.25 o 
  -3  19   3        8.17       -3.27      9.50 o 
  -2  19   3      299.21      282.75     10.61 o 
  -1  19   3        7.35        4.36      6.42 o 
   0  19   3      538.95      495.13     17.83 o 
   1  19   3     1405.20     1332.52     25.08 o 
   2  19   3      254.83      254.37     11.62 o 
   3  19   3       34.14       37.42     16.37 o 
   4  19   3       40.73       69.78     21.05 o 
   5  19   3       27.16       32.75     19.88 o 
   6  19   3       14.84       -0.39     21.83 o 
  -7  20   3      168.07      185.95     26.12 o 
  -6  20   3       23.90       43.81      8.59 o 
  -5  20   3      187.55      196.07     11.08 o 
  -4  20   3      196.80      197.61     10.49 o 
  -3  20   3      235.19      240.53     11.02 o 
  -2  20   3       46.58       55.15      7.72 o 
  -1  20   3        0.64        2.22      6.92 o 
   0  20   3       41.00       44.79      9.11 o 
   1  20   3      107.41      125.48     10.46 o 
   2  20   3      168.50      182.16     10.27 o 
   3  20   3       12.13        8.97     14.81 o 
   4  20   3      175.28      173.87     26.90 o 
   5  20   3        5.79        3.51     18.71 o 
   6  20   3        0.64      -30.80     20.66 o 
  -7  21   3        0.55       21.83     15.98 o 
  -6  21   3       51.82       76.45     12.32 o 
  -5  21   3      362.50      341.64     21.90 o 
  -4  21   3      532.41      509.54     14.91 o 
  -3  21   3        2.24       12.63      6.63 o 
  -2  21   3        0.05        3.10      5.79 o 
  -1  21   3       21.86       20.20      7.83 o 
   0  21   3       10.91       -1.49      6.01 o 
   1  21   3       60.76       68.13      8.15 o 
   2  21   3       82.21      104.32      8.90 o 
   3  21   3      221.18      260.80     28.46 o 
   4  21   3       41.02       30.80     20.66 o 
   5  21   3       14.97        5.07     19.10 o 
  -7  22   3        3.23       24.17     15.59 o 
  -6  22   3      304.17      269.19     27.15 o 
  -5  22   3      131.07      131.41     10.91 o 
  -4  22   3        9.52       45.56      8.08 o 
  -3  22   3      637.37      631.05     18.35 o 
  -2  22   3      663.54      629.96     16.12 o 
  -1  22   3      531.35      495.55     14.38 o 
   0  22   3        9.45       16.45      6.87 o 
   1  22   3      173.28      180.12     10.42 o 
   2  22   3        9.40        7.84      6.55 o 
   3  22   3       10.51       15.98     17.15 o 
   4  22   3       16.96       33.92     20.66 o 
   5  22   3        4.36      -22.22     17.93 o 
  -7  23   3       11.25        5.46     14.81 o 
  -6  23   3       52.97       80.04     16.24 o 
  -5  23   3        0.41       13.40      7.92 o 
  -4  23   3      750.84      694.17     21.63 o 
  -3  23   3      495.27      508.88     15.07 o 
  -2  23   3       28.86       31.40      7.83 o 
  -1  23   3      365.21      337.82     12.74 o 
   0  23   3       91.43       74.76      8.79 o 
   1  23   3        3.31       -2.60      6.52 o 
   2  23   3        5.74        7.89      6.90 o 
   3  23   3       96.02      147.75     24.95 o 
   4  23   3        3.32       20.66     20.27 o 
   5  23   3        8.21        7.80     20.27 o 
  -7  24   3       23.34       26.51     16.76 o 
  -6  24   3       19.82       14.21      8.22 o 
  -5  24   3        0.74        9.26      7.74 o 
  -4  24   3       67.13       92.23     10.11 o 
  -3  24   3       32.01       28.07      7.63 o 
  -2  24   3      196.68      196.31     10.74 o 
  -1  24   3      136.36      157.74     10.87 o 
   0  24   3        0.22       -8.61      8.26 o 
   1  24   3       57.86       60.98      8.21 o 
   2  24   3       10.72       13.79      7.19 o 
   3  24   3       58.04       75.63     21.44 o 
   4  24   3       68.52       64.71     23.39 o 
   5  24   3        0.66      -28.85     19.49 o 
  -6  25   3       60.59       67.43     16.73 o 
  -5  25   3        8.20        6.81      8.01 o 
  -4  25   3       34.08       40.19      8.57 o 
  -3  25   3      143.41      158.63     12.86 o 
  -2  25   3        0.28        0.29      8.39 o 
  -1  25   3        6.19       -9.02      6.01 o 
   0  25   3       14.33       21.16      7.68 o 
   1  25   3        0.30      -10.08      6.72 o 
   2  25   3       52.01       46.89      8.34 o 
   3  25   3        0.10       -6.24     15.20 o 
   4  25   3       11.02       -2.73     17.93 o 
   5  25   3       47.63       10.53     23.39 o 
  -6  26   3        0.12        0.93      9.94 o 
  -5  26   3       31.57       42.72      9.14 o 
  -4  26   3      155.81      175.48     12.41 o 
  -3  26   3       27.19       29.07      7.73 o 
  -2  26   3      140.49      144.03     11.06 o 
  -1  26   3       92.33       93.65      9.85 o 
   0  26   3        4.17       -7.31      6.66 o 
   1  26   3        8.03        5.26      6.89 o 
   2  26   3        5.40        5.50      7.26 o 
   3  26   3       89.08      111.10     22.61 o 
   4  26   3        2.30       11.31     19.10 o 
   5  26   3       30.99       36.64     24.56 o 
  -6  27   3        8.61        0.56     10.92 o 
  -5  27   3       20.28       33.71     11.14 o 
  -4  27   3       45.07       51.68     10.88 o 
  -3  27   3       83.54       91.45     10.29 o 
  -2  27   3       98.75       95.91     17.18 o 
  -1  27   3        0.35       -0.52      6.95 o 
   0  27   3        3.24      -11.19      9.36 o 
   1  27   3       11.12       15.08      7.75 o 
   2  27   3        3.06        6.56      7.41 o 
   3  27   3        4.58       11.31     18.71 o 
   4  27   3       47.19       20.27     21.05 o 
  -6  28   3       46.02       41.07     11.81 o 
  -5  28   3        4.46       25.10     10.89 o 
  -4  28   3       39.91       33.52     15.20 o 
  -3  28   3       52.32       79.66     10.06 o 
  -2  28   3       35.00       33.75      8.40 o 
  -1  28   3        8.92       15.93      7.66 o 
   0  28   3       25.43       35.34      9.94 o 
   1  28   3        4.34       14.33      7.63 o 
   2  28   3        0.01       -1.70      7.41 o 
   3  28   3       40.11       61.20     21.83 o 
   4  28   3        0.51        6.24     21.44 o 
  -6  29   3       10.13       27.44     11.32 o 
  -5  29   3      133.71      116.93     14.15 o 
  -4  29   3        8.88        3.28      9.21 o 
  -3  29   3        3.85       13.51      9.64 o 
  -2  29   3        4.54       -3.66      8.10 o 
  -1  29   3        3.03        2.71      7.41 o 
   0  29   3       66.86       60.45     10.82 o 
   1  29   3       62.64       75.07      9.70 o 
   2  29   3        3.18        1.91     11.86 o 
   3  29   3        3.09      -19.49     15.98 o 
   4  29   3       19.51       24.56     23.39 o 
  -5  30   3       17.59       25.39     10.86 o 
  -4  30   3        0.05       -3.31     12.28 o 
  -3  30   3       82.65       79.70     12.52 o 
  -2  30   3        4.74        4.48      8.55 o 
  -1  30   3        8.46        0.78      8.82 o 
   0  30   3       44.11       46.74     10.61 o 
   1  30   3        0.77        9.72     13.87 o 
   2  30   3       11.38       28.51      8.81 o 
   3  30   3        6.30       12.86     19.88 o 
   4  30   3        0.19      -23.78     20.27 o 
  -5  31   3       20.34       36.06     11.85 o 
  -4  31   3        0.11       -1.36      9.92 o 
  -3  31   3       18.81       10.72      9.44 o 
  -2  31   3       15.98        6.24      8.82 o 
  -1  31   3        7.09        1.05      9.05 o 
   0  31   3        2.94        4.49     10.53 o 
   1  31   3        0.35       10.22      9.44 o 
   2  31   3        0.01       15.99      8.44 o 
   3  31   3       74.77      129.82     26.51 o 
  -5  32   3       24.45       21.29     11.57 o 
  -4  32   3        0.80        1.17     10.20 o 
  -3  32   3        0.24        2.99      9.64 o 
  -2  32   3        4.44        3.26      8.96 o 
  -1  32   3        4.03       10.01     10.53 o 
   0  32   3        6.90        1.50      9.08 o 
   1  32   3        4.73       -2.89      8.71 o 
   2  32   3        0.39        0.74      9.21 o 
  -4  33   3        0.78       -9.67     14.23 o 
  -3  33   3        2.46      -13.02      8.68 o 
  -2  33   3        4.20       13.03      9.51 o 
  -1  33   3        1.28       -4.82     12.28 o 
   0  33   3       12.72       10.93     18.13 o 
   1  33   3       64.89       88.89     29.63 o 
   2  33   3        1.94       17.30     11.31 o 
  -4  34   3       14.87       10.47     10.59 o 
  -3  34   3        0.00        0.36      9.64 o 
  -2  34   3        0.72       -7.80      8.82 o 
  -1  34   3        2.98       -0.62      9.60 o 
   0  34   3       19.29       15.27     11.70 o 
   1  34   3       11.58       18.22     13.25 o 
   2  34   3        0.15       -0.84     14.42 o 
  -3  35   3        0.93        4.82     12.47 o 
  -2  35   3        7.17        4.29     10.20 o 
  -1  35   3        7.49       32.21     11.14 o 
   0  35   3        2.68       -1.11      9.60 o 
   1  35   3        0.25        1.38      9.36 o 
   2  35   3       30.81       37.42     15.98 o 
  -3  36   3        3.20        7.20     11.10 o 
  -2  36   3        0.53       12.09     10.55 o 
  -1  36   3        6.93        7.97     10.15 o 
   0  36   3        0.13       -5.08      9.46 o 
   1  36   3        0.07        4.01     10.15 o 
  -2  37   3       27.30       25.57     35.28 o 
  -1  37   3        0.12        8.72     11.11 o 
   0  37   3        3.47       13.40     11.02 o 
  -8   0   4       45.31       56.14     21.83 o 
  -6   0   4      144.51      137.13     18.71 o 
  -4   0   4      280.00      284.41     12.67 o 
  -2   0   4       62.75       81.52     10.72 o 
   0   0   4      279.61      270.70     10.74 o 
   2   0   4      377.84      337.21     18.32 o 
   4   0   4        8.10       26.90     14.81 o 
   6   0   4       48.23       55.75     21.83 o 
  -9   1   4        0.20        2.50     13.90 o 
  -8   1   4        3.04        7.12     12.52 o 
  -7   1   4       60.43       64.04      9.78 o 
  -6   1   4      133.87      141.41      8.87 o 
  -5   1   4       11.82       12.52      5.30 o 
  -4   1   4       49.12       68.77      6.18 o 
  -3   1   4        0.34       -3.22      3.65 o 
  -2   1   4      125.18      137.40      6.47 o 
  -1   1   4        1.49        2.84      3.77 o 
   0   1   4       32.45       45.95      4.73 o 
   1   1   4       17.80        8.35      4.54 o 
   2   1   4       10.40        6.95     12.67 o 
   3   1   4       18.74       23.61      9.36 o 
   4   1   4      120.32      161.61     15.30 o 
   5   1   4        0.94      -11.11     10.48 o 
   6   1   4      154.76      176.17     19.29 o 
  -9   2   4       18.56       17.69     16.76 o 
  -8   2   4       61.29       45.51     15.13 o 
  -7   2   4        1.94       16.32      8.10 o 
  -6   2   4       28.94       45.40      8.68 o 
  -5   2   4       17.57       23.11      5.79 o 
  -4   2   4       47.74       65.80      6.12 o 
  -3   2   4       97.42      120.91      6.98 o 
  -2   2   4      333.71      365.03      9.10 o 
  -1   2   4      276.60      324.56      8.22 o 
   0   2   4      483.30      500.23     13.68 o 
   1   2   4        0.06        1.21      3.31 o 
   2   2   4       27.06       26.61      9.36 o 
   3   2   4       22.12       30.02      9.65 o 
   4   2   4        3.22       -7.21      9.10 o 
   5   2   4      176.11      196.29     17.93 o 
   6   2   4       26.71       28.92     14.03 o 
  -9   3   4        1.24      -12.16     15.40 o 
  -8   3   4        2.48       -1.14     12.40 o 
  -7   3   4       32.70       40.25      6.78 o 
  -6   3   4       12.66       18.67      8.74 o 
  -5   3   4       20.74       25.09      6.86 o 
  -4   3   4       88.58      123.62      7.50 o 
  -3   3   4        8.75       30.74      5.72 o 
  -2   3   4      353.62      382.94      9.23 o 
  -1   3   4      208.70      257.49      9.23 o 
   0   3   4      572.68      607.72     12.55 o 
   1   3   4        0.18       -4.90      3.26 o 
   2   3   4        8.77        8.66      7.27 o 
   3   3   4        1.77        4.92      8.26 o 
   4   3   4       33.97       23.76     10.71 o 
   5   3   4        7.45       16.20     11.38 o 
   6   3   4       25.30        0.83     12.95 o 
  -9   4   4        2.49      -18.36     12.95 o 
  -8   4   4        3.64       15.38     13.54 o 
  -7   4   4       20.65       22.78      6.66 o 
  -6   4   4       87.78       72.11      7.03 o 
  -5   4   4       30.85       41.36      7.29 o 
  -4   4   4      221.30      219.63      9.72 o 
  -3   4   4      681.65      663.20     14.68 o 
  -2   4   4      471.14      485.23     13.63 o 
  -1   4   4      154.24      146.91      7.02 o 
   0   4   4       33.81       42.69      4.56 o 
   1   4   4        4.99        2.21      3.92 o 
   2   4   4       87.53      105.40     10.76 o 
   3   4   4      212.71      187.53     15.79 o 
   4   4   4       16.95       10.85     10.06 o 
   5   4   4       32.63       54.59     13.04 o 
   6   4   4        0.65       -8.18     12.49 o 
  -9   5   4        4.49        9.21     16.37 o 
  -8   5   4        1.73        1.95     12.68 o 
  -7   5   4       28.24       28.59      6.63 o 
  -6   5   4      117.86      124.86     12.04 o 
  -5   5   4       35.87       47.41      6.32 o 
  -4   5   4       33.15       45.54      6.68 o 
  -3   5   4      525.03      513.35     12.66 o 
  -2   5   4        7.77        7.34      4.75 o 
  -1   5   4       88.04       97.39      5.76 o 
   0   5   4       69.73      101.13      5.73 o 
   1   5   4        1.33        4.87      3.92 o 
   2   5   4        3.73        5.93      6.60 o 
   3   5   4        0.02       -3.41      7.82 o 
   4   5   4        8.71       -2.77      9.74 o 
   5   5   4      178.80      189.37     21.64 o 
   6   5   4       11.00      -12.86     11.85 o 
  -9   6   4        0.08        6.45     14.03 o 
  -8   6   4       28.17       22.39     16.76 o 
  -7   6   4        8.58        9.67      6.14 o 
  -6   6   4       26.91       39.87      6.65 o 
  -5   6   4      582.53      563.31     17.89 o 
  -4   6   4      142.90      161.44      7.83 o 
  -3   6   4       83.24      104.90      6.57 o 
  -2   6   4      858.40      863.05     13.42 o 
  -1   6   4        0.00       -4.12      3.39 o 
   0   6   4      228.98      221.56      6.89 o 
   1   6   4       74.38       95.57      6.04 o 
   2   6   4        3.92       -3.04      6.05 o 
   3   6   4      119.58      128.89     12.99 o 
   4   6   4       24.38       30.93     10.82 o 
   5   6   4       48.55       54.21     14.42 o 
   6   6   4        6.83      -21.44     18.71 o 
  -8   7   4       29.19       32.25     15.01 o 
  -7   7   4        5.10        3.82      6.19 o 
  -6   7   4      127.32      142.44     12.21 o 
  -5   7   4       28.39       40.92      6.22 o 
  -4   7   4      777.59      784.45     16.37 o 
  -3   7   4      713.84      755.23     13.02 o 
  -2   7   4      632.57      654.63     11.67 o 
  -1   7   4      116.57      132.06      7.20 o 
   0   7   4      145.84      164.89      7.44 o 
   1   7   4      106.24      121.06      6.37 o 
   2   7   4      147.50      138.89     21.05 o 
   3   7   4       14.05       15.31      8.80 o 
   4   7   4        2.79       15.74     10.09 o 
   5   7   4        0.93       -4.11     10.96 o 
   6   7   4        5.31      -25.14     16.76 o 
  -8   8   4        1.75      -12.83     11.44 o 
  -7   8   4       37.97       22.90      6.69 o 
  -6   8   4      279.91      262.29     11.25 o 
  -5   8   4        0.12        0.70      6.02 o 
  -4   8   4      432.64      429.93     14.85 o 
  -3   8   4        5.70       14.10      4.68 o 
  -2   8   4      184.21      205.21      7.17 o 
  -1   8   4        0.36       -3.54      3.48 o 
   0   8   4        0.11       -0.89      4.71 o 
   1   8   4        1.49       -1.53      3.67 o 
   2   8   4        2.82       -5.10      6.27 o 
   3   8   4       41.74       58.04     23.00 o 
   4   8   4      334.73      317.72     24.95 o 
   5   8   4       10.64       34.70     18.32 o 
   6   8   4        0.81       28.07     21.44 o 
  -8   9   4        0.39       -4.70     12.88 o 
  -7   9   4       18.87       23.50      8.48 o 
  -6   9   4       51.26       58.98      8.55 o 
  -5   9   4      433.94      440.80     13.27 o 
  -4   9   4       43.78       53.09      6.00 o 
  -3   9   4       42.06       61.52      6.98 o 
  -2   9   4      114.09      121.36      6.35 o 
  -1   9   4        9.98        5.74      4.50 o 
   0   9   4       40.37       55.90      5.98 o 
   1   9   4      189.61      198.61      7.25 o 
   2   9   4      242.01      230.04     11.33 o 
   3   9   4      242.32      251.06     21.44 o 
   4   9   4      169.88      210.12     25.34 o 
   5   9   4       19.01       -0.78     16.76 o 
   6   9   4       83.96       83.43     25.34 o 
  -8  10   4       21.80       28.42     13.93 o 
  -7  10   4       54.87       57.28      9.57 o 
  -6  10   4       11.58       16.35      6.30 o 
  -5  10   4       79.61      106.36      8.00 o 
  -4  10   4       77.50       87.65      6.89 o 
  -3  10   4      184.99      196.15      7.56 o 
  -2  10   4       97.45       87.63      7.56 o 
  -1  10   4        2.22        1.34      3.48 o 
   0  10   4        4.76        3.07      3.60 o 
   1  10   4       87.24       97.43      7.85 o 
   2  10   4        0.56       -2.34     11.31 o 
   3  10   4       19.84       10.14     13.25 o 
   4  10   4      261.44      255.34     23.39 o 
   5  10   4      114.20      155.94     26.51 o 
   6  10   4      127.10      122.02     26.12 o 
  -8  11   4       16.74       14.27     12.80 o 
  -7  11   4       59.57       47.32      9.16 o 
  -6  11   4        1.55       -4.93      4.88 o 
  -5  11   4      105.91      114.11      9.17 o 
  -4  11   4       12.51       11.92      5.15 o 
  -3  11   4        8.46        3.38      6.64 o 
  -2  11   4        2.11        0.41      3.88 o 
  -1  11   4        6.56        5.43      5.42 o 
   0  11   4      191.66      195.98      8.45 o 
   1  11   4        9.51       13.51      5.65 o 
   2  11   4      130.88      145.80     20.27 o 
   3  11   4      165.60      163.73     21.44 o 
   4  11   4      397.19      385.94     27.29 o 
   5  11   4       91.17       81.87     21.44 o 
   6  11   4        6.94       27.68     21.83 o 
  -8  12   4        3.91       22.10     14.33 o 
  -7  12   4       17.29       16.25      8.46 o 
  -6  12   4       64.64       58.87      7.62 o 
  -5  12   4       88.08      101.88      8.02 o 
  -4  12   4        5.53       -2.84      4.29 o 
  -3  12   4      105.10      115.09      7.54 o 
  -2  12   4       60.06       65.35      8.12 o 
  -1  12   4       22.93       16.97      5.19 o 
   0  12   4       45.11       42.65      5.89 o 
   1  12   4      244.75      256.29     10.89 o 
   2  12   4       17.01       19.88     13.64 o 
   3  12   4       85.71       54.58     18.32 o 
   4  12   4       37.69       39.76     17.93 o 
   5  12   4        8.55        8.97     17.93 o 
   6  12   4      132.14      121.63     28.85 o 
  -8  13   4       10.67        9.03     13.43 o 
  -7  13   4        9.43       13.05      8.31 o 
  -6  13   4        1.59       -2.41      5.25 o 
  -5  13   4       11.27       10.48      5.38 o 
  -4  13   4      189.91      168.33      8.26 o 
  -3  13   4       23.86       31.17      6.01 o 
  -2  13   4      144.15      165.84      8.94 o 
  -1  13   4       25.01       38.23      6.06 o 
   0  13   4      210.87      201.34      9.04 o 
   1  13   4       59.91       54.37      7.43 o 
   2  13   4       60.60       35.48     14.03 o 
   3  13   4       44.20       51.46     17.54 o 
   4  13   4       96.02      121.24     22.61 o 
   5  13   4       74.18       62.76     21.83 o 
   6  13   4       69.13       59.65     23.39 o 
  -8  14   4        7.46        2.23     27.29 o 
  -7  14   4        0.02      -10.96      7.61 o 
  -6  14   4      168.98      150.00     16.97 o 
  -5  14   4        3.01        8.43      5.68 o 
  -4  14   4        4.37        1.96      7.35 o 
  -3  14   4       30.52       25.38      7.18 o 
  -2  14   4      367.29      349.17     15.19 o 
  -1  14   4      126.01      135.86      9.23 o 
   0  14   4        2.84       -1.74      5.04 o 
   1  14   4      138.58      141.51     16.18 o 
   2  14   4       20.87       20.66     13.25 o 
   3  14   4      103.78       96.68     21.05 o 
   4  14   4        0.00       16.76     16.37 o 
   5  14   4       29.17        9.36     18.71 o 
   6  14   4       14.48       -3.90     19.49 o 
  -8  15   4        5.74        7.31     13.11 o 
  -7  15   4        9.87        2.35      8.21 o 
  -6  15   4       11.12        9.36      7.77 o 
  -5  15   4       82.66       83.69      8.92 o 
  -4  15   4       89.61      111.01      9.39 o 
  -3  15   4       43.55       41.94      6.76 o 
  -2  15   4        3.46       -2.93      4.78 o 
  -1  15   4       41.96       47.65      6.89 o 
   0  15   4       73.18       75.42      7.53 o 
   1  15   4       15.05       15.90      6.75 o 
   2  15   4       60.89       55.36     15.59 o 
   3  15   4       44.00       48.73     16.76 o 
   4  15   4       58.02       68.61     21.44 o 
   5  15   4        0.28      -17.93     17.54 o 
  -8  16   4       36.04       30.62     24.75 o 
  -7  16   4       32.11       47.20     11.52 o 
  -6  16   4       22.60       32.79      7.58 o 
  -5  16   4       14.53        7.41      6.81 o 
  -4  16   4        8.19        8.33      5.86 o 
  -3  16   4        2.42       -7.81      5.21 o 
  -2  16   4        9.32        3.88      5.48 o 
  -1  16   4      326.01      314.38     11.12 o 
   0  16   4      364.03      334.17     11.60 o 
   1  16   4      296.30      274.76     12.68 o 
   2  16   4       95.14       88.49     18.32 o 
   3  16   4      165.25      143.85     22.61 o 
   4  16   4        1.05       16.37     18.32 o 
   5  16   4        5.67      -14.03     18.32 o 
  -8  17   4        4.18       27.29     20.66 o 
  -7  17   4       49.81       48.24     23.39 o 
  -6  17   4        3.52        5.48      7.27 o 
  -5  17   4      179.68      188.18     10.86 o 
  -4  17   4        0.04       -4.56      6.26 o 
  -3  17   4        0.03       -7.67      5.12 o 
  -2  17   4      107.06      108.14      8.76 o 
  -1  17   4      223.75      233.91     10.55 o 
   0  17   4      152.75      170.76     10.14 o 
   1  17   4      276.75      262.85     12.68 o 
   2  17   4       23.68       46.39     17.93 o 
   3  17   4       91.25      113.05     22.22 o 
   4  17   4        7.79       -5.46     17.93 o 
   5  17   4       11.56      -11.70     17.54 o 
  -8  18   4       45.81       36.64     19.49 o 
  -7  18   4      113.59      122.80     23.39 o 
  -6  18   4        0.06        5.89      6.98 o 
  -5  18   4       14.68       21.34     10.22 o 
  -4  18   4        4.11        0.21      6.12 o 
  -3  18   4       50.62       62.14      8.88 o 
  -2  18   4        3.24        5.89      6.02 o 
  -1  18   4      292.08      264.83     11.06 o 
   0  18   4       37.55       51.18      7.28 o 
   1  18   4      187.06      172.83     11.85 o 
   2  18   4       15.97       21.05     16.37 o 
   3  18   4       18.70       40.15     17.54 o 
   4  18   4        0.01        3.12     18.32 o 
   5  18   4        0.00      -24.56     16.76 o 
  -7  19   4        6.07       26.51     11.10 o 
  -6  19   4       19.70       26.16     10.01 o 
  -5  19   4      147.73      164.82     11.58 o 
  -4  19   4        1.06        0.26      6.18 o 
  -3  19   4      101.41      115.81      9.91 o 
  -2  19   4      156.87      173.66     11.01 o 
  -1  19   4      144.44      174.11     16.76 o 
   0  19   4       32.34       34.75      7.63 o 
   1  19   4      352.80      376.84     14.60 o 
   2  19   4      147.61      177.38     25.34 o 
   3  19   4      116.94      110.32     22.22 o 
   4  19   4       55.85       17.54     19.88 o 
   5  19   4        0.54      -25.14     16.76 o 
  -7  20   4        4.74       11.43     10.94 o 
  -6  20   4       57.65       52.36      9.00 o 
  -5  20   4      110.84      136.49     12.58 o 
  -4  20   4      166.46      181.83     11.25 o 
  -3  20   4       66.35       87.29      9.09 o 
  -2  20   4       94.62       91.37      9.09 o 
  -1  20   4     1210.95     1102.21     21.15 o 
   0  20   4     1062.18     1024.79     20.22 o 
   1  20   4       12.32       33.93      8.40 o 
   2  20   4       45.49       73.29     19.88 o 
   3  20   4       23.23       -6.24     14.81 o 
   4  20   4        4.73       -4.29     18.71 o 
   5  20   4        3.88      -25.34     17.15 o 
  -7  21   4       28.69       46.95     12.53 o 
  -6  21   4       30.42       26.11      8.63 o 
  -5  21   4        1.34        6.01     10.05 o 
  -4  21   4        3.63        5.96      7.12 o 
  -3  21   4      884.47      865.39     19.54 o 
  -2  21   4      354.57      359.37     13.05 o 
  -1  21   4       34.22       59.21      8.34 o 
   0  21   4      238.86      247.65     11.36 o 
   1  21   4      899.75      794.89     18.00 o 
   2  21   4      141.83      163.34     23.78 o 
   3  21   4       45.09       65.10     21.44 o 
   4  21   4        1.03      -10.53     18.32 o 
   5  21   4       16.72       27.68     22.22 o 
  -7  22   4       19.22       13.25     17.15 o 
  -6  22   4       54.46       49.75      9.62 o 
  -5  22   4      131.41      138.40     11.24 o 
  -4  22   4       18.02       14.04      7.34 o 
  -3  22   4      199.66      230.63     11.44 o 
  -2  22   4       73.87       92.55      9.14 o 
  -1  22   4      641.09      590.13     16.23 o 
   0  22   4      125.19      128.91     10.42 o 
   1  22   4       35.25       56.64      8.32 o 
   2  22   4      181.15      186.73     25.34 o 
   3  22   4      211.62      236.63     29.24 o 
   4  22   4       46.67       49.51     23.39 o 
  -7  23   4        6.71        5.85     17.15 o 
  -6  23   4       21.19       24.19      8.84 o 
  -5  23   4       33.38       44.99     11.26 o 
  -4  23   4       38.97       43.52      8.49 o 
  -3  23   4       85.42       95.72      9.99 o 
  -2  23   4       52.53       60.33     12.61 o 
  -1  23   4       43.54       59.94      8.59 o 
   0  23   4       32.75       33.26      8.04 o 
   1  23   4      324.05      290.06     12.40 o 
   2  23   4       38.81       45.22     19.88 o 
   3  23   4       57.60       85.37     23.39 o 
   4  23   4        6.25       19.10     21.44 o 
  -7  24   4       26.03       37.42     18.71 o 
  -6  24   4       28.86       41.91      9.78 o 
  -5  24   4       46.97       40.84      8.75 o 
  -4  24   4       11.53       11.91      7.86 o 
  -3  24   4       64.04       74.57      9.26 o 
  -2  24   4       39.50       31.72      8.13 o 
  -1  24   4      169.99      189.88     12.87 o 
   0  24   4       47.73       41.91     10.15 o 
   1  24   4       99.55       93.57      9.90 o 
   2  24   4       22.69       31.97     18.71 o 
   3  24   4       30.51       44.44     19.49 o 
   4  24   4       23.15       18.32     21.83 o 
  -6  25   4        7.94        4.46      9.33 o 
  -5  25   4        8.78       16.37      9.74 o 
  -4  25   4       14.97       11.09      8.12 o 
  -3  25   4        0.44        2.11      6.94 o 
  -2  25   4        7.84       -2.15      7.28 o 
  -1  25   4       38.10       47.37      8.74 o 
   0  25   4        3.84       11.48      7.61 o 
   1  25   4       31.93       40.78      8.77 o 
   2  25   4       12.72       -1.17     15.20 o 
   3  25   4       19.99       19.88     18.71 o 
   4  25   4        0.63       -5.85     19.88 o 
  -6  26   4        9.61       17.67     10.60 o 
  -5  26   4        0.42      -10.85      7.83 o 
  -4  26   4        1.84        1.81      8.45 o 
  -3  26   4        2.44       -2.89      7.63 o 
  -2  26   4        0.78       -4.67      7.34 o 
  -1  26   4      165.94      170.44     13.67 o 
   0  26   4       31.92       25.01      9.54 o 
   1  26   4       21.25       11.80      7.73 o 
   2  26   4       20.44       11.31     16.76 o 
   3  26   4        7.61        2.34     17.93 o 
   4  26   4        0.17       19.49     20.66 o 
  -6  27   4       10.86       24.69      9.02 o 
  -5  27   4       63.02       74.09     10.47 o 
  -4  27   4        0.16      -10.56      7.79 o 
  -3  27   4       47.04       52.01     15.58 o 
  -2  27   4       59.03       58.53     14.99 o 
  -1  27   4       12.76       10.87      7.94 o 
   0  27   4        0.56       -1.63      8.10 o 
   1  27   4        5.22       11.34     10.48 o 
   2  27   4        0.24        3.90     18.32 o 
   3  27   4       16.57       41.32     21.83 o 
  -6  28   4        1.97        1.95     10.72 o 
  -5  28   4       17.78        3.11     17.37 o 
  -4  28   4        8.29        6.06      8.26 o 
  -3  28   4        5.88       10.65      8.20 o 
  -2  28   4        4.37        2.40      7.48 o 
  -1  28   4        8.49        5.91      7.91 o 
   0  28   4        0.18       -2.34     11.89 o 
   1  28   4        6.66       10.90      7.92 o 
   2  28   4        6.02       14.42     18.71 o 
   3  28   4        6.62       26.12     22.22 o 
  -5  29   4        0.80      -16.27     35.28 o 
  -4  29   4       15.92       16.69      8.89 o 
  -3  29   4        5.79       14.55      8.31 o 
  -2  29   4        2.37        1.28     13.07 o 
  -1  29   4        0.00       -4.27      7.86 o 
   0  29   4        1.72        8.58      8.98 o 
   1  29   4       70.06       68.65     13.24 o 
   2  29   4        0.44       10.92     17.54 o 
   3  29   4        2.01        1.56     18.71 o 
  -5  30   4       14.20        0.43     19.10 o 
  -4  30   4        0.31       -9.24     11.11 o 
  -3  30   4        1.36       -1.59      7.92 o 
  -2  30   4       17.04       29.33      9.09 o 
  -1  30   4        2.23        8.47      8.36 o 
   0  30   4        4.29        1.80      8.71 o 
   1  30   4       12.81       17.18      8.61 o 
   2  30   4        8.78        6.24     19.49 o 
   3  30   4        3.66        5.07     21.44 o 
  -5  31   4        0.50      -15.09     10.06 o 
  -4  31   4        0.67        7.21     10.86 o 
  -3  31   4        0.27       19.93      9.91 o 
  -2  31   4       12.33       25.13      9.33 o 
  -1  31   4       76.97      100.32     11.17 o 
   0  31   4       18.67       18.45      9.74 o 
   1  31   4        1.95       20.61     11.04 o 
   2  31   4        2.33      -10.92     17.93 o 
  -4  32   4        5.44        6.82     12.28 o 
  -3  32   4       37.00       36.31     10.82 o 
  -2  32   4        2.28       12.85     10.59 o 
  -1  32   4        1.35      -12.03      8.40 o 
   0  32   4       71.45       90.97     36.64 o 
   1  32   4       12.69       12.93      9.02 o 
   2  32   4       16.14       49.51     23.00 o 
  -4  33   4        3.01      -17.53     13.45 o 
  -3  33   4        7.52        8.74      9.60 o 
  -2  33   4        6.04        6.74     11.31 o 
  -1  33   4        7.80       23.10     10.38 o 
   0  33   4        5.31        5.95     11.11 o 
   1  33   4        0.13       16.10     10.37 o 
  -3  34   4        8.22       12.68     18.52 o 
  -2  34   4        0.32        3.45     10.12 o 
  -1  34   4       25.72       18.12     10.20 o 
   0  34   4        2.09       15.58     10.58 o 
   1  34   4       82.93       85.37     13.39 o 
  -2  35   4       17.63       15.76     19.69 o 
  -1  35   4      120.92      122.30     14.45 o 
   0  35   4       45.13       42.72     11.79 o 
  -7   0   5        0.20        7.41     17.15 o 
  -5   0   5        0.03        1.73     11.50 o 
  -3   0   5       38.14       54.94      8.77 o 
  -1   0   5      177.26      162.10     10.19 o 
   1   0   5       14.52       21.05     11.31 o 
   3   0   5       67.65       97.85     17.54 o 
   5   0   5       57.86       81.87     22.22 o 
  -8   1   5        3.55       -4.38     12.40 o 
  -7   1   5        3.05        9.41      8.27 o 
  -6   1   5       43.21       41.78      6.77 o 
  -5   1   5       72.70       70.57      7.17 o 
  -4   1   5        0.54       -4.88      4.48 o 
  -3   1   5       70.91       91.02      7.00 o 
  -2   1   5       15.76        6.23      4.50 o 
  -1   1   5        8.11        6.10      4.23 o 
   0   1   5       18.11       36.45      6.42 o 
   1   1   5        3.77        3.39      7.85 o 
   2   1   5       18.21       20.39      8.81 o 
   3   1   5      255.22      267.23     14.73 o 
   4   1   5        0.49        9.16     11.03 o 
   5   1   5        7.69       -8.00     11.99 o 
  -8   2   5       36.31       30.00     14.42 o 
  -7   2   5        4.55        6.42      7.67 o 
  -6   2   5        7.83       18.18      8.88 o 
  -5   2   5        0.29        1.14      5.59 o 
  -4   2   5       98.66      108.49      7.93 o 
  -3   2   5       39.50       37.62      5.41 o 
  -2   2   5       34.37       38.15      5.41 o 
  -1   2   5       33.04       30.45      5.09 o 
   0   2   5       43.44       43.11      6.46 o 
   1   2   5       23.68       38.38      8.59 o 
   2   2   5      192.59      184.16     12.09 o 
   3   2   5        2.63       26.59     13.45 o 
   4   2   5      196.47      212.35     18.02 o 
   5   2   5        0.29      -16.72     12.67 o 
  -8   3   5        9.17        5.11     14.03 o 
  -7   3   5       22.26       24.33      6.42 o 
  -6   3   5       57.38       54.55      8.83 o 
  -5   3   5       32.91       30.47      7.40 o 
  -4   3   5        1.48       -2.05      4.38 o 
  -3   3   5        7.77        8.55      4.76 o 
  -2   3   5       76.56       76.13      6.86 o 
  -1   3   5      208.04      179.82     13.62 o 
   0   3   5       36.09       46.33      5.56 o 
   1   3   5      400.37      384.44     11.26 o 
   2   3   5      189.58      179.20     11.84 o 
   3   3   5        5.17      -12.61      9.08 o 
   4   3   5       31.29       68.56     20.66 o 
   5   3   5        1.05        2.00     12.08 o 
  -8   4   5       33.07       26.08     14.42 o 
  -7   4   5        2.91        2.13      6.48 o 
  -6   4   5        0.84       -1.50      5.55 o 
  -5   4   5       13.63       11.49      7.22 o 
  -4   4   5        1.15        0.04      5.51 o 
  -3   4   5        1.94       -4.58      5.04 o 
  -2   4   5       13.32       20.43      5.91 o 
  -1   4   5       44.59       51.89      6.81 o 
   0   4   5      129.64      143.38      8.98 o 
   1   4   5        9.50       15.37      5.58 o 
   2   4   5      199.76      205.05     17.93 o 
   3   4   5       17.53       11.39     10.14 o 
   4   4   5      231.39      231.48     33.92 o 
   5   4   5      157.49      173.87     28.07 o 
  -8   5   5       29.99       32.50     14.03 o 
  -7   5   5        5.91       -0.94      6.13 o 
  -6   5   5       14.61       19.33      7.09 o 
  -5   5   5        4.65       -2.58      5.19 o 
  -4   5   5      105.82      108.59     13.92 o 
  -3   5   5       34.12       35.87      6.69 o 
  -2   5   5       25.13       30.17      6.17 o 
  -1   5   5      355.58      336.04      9.25 o 
   0   5   5       16.08       44.75      8.43 o 
   1   5   5      102.93      116.37     23.75 o 
   2   5   5      131.78      172.01     12.81 o 
   3   5   5      111.65      157.20     15.04 o 
   4   5   5       23.47       39.37     18.32 o 
   5   5   5       42.58       62.37     22.22 o 
  -8   6   5       22.46       28.91     13.86 o 
  -7   6   5        2.77        3.98      5.91 o 
  -6   6   5       63.02       56.35      9.40 o 
  -5   6   5       43.76       30.48      6.53 o 
  -4   6   5       48.01       41.39      5.88 o 
  -3   6   5       71.87       92.16      6.79 o 
  -2   6   5       66.24       91.50      7.48 o 
  -1   6   5       34.31       40.77      5.38 o 
   0   6   5     1567.35     1449.17     29.62 o 
   1   6   5     1279.09     1214.01     38.79 o 
   2   6   5      566.40      565.28     18.70 o 
   3   6   5      310.13      291.99     22.61 o 
   4   6   5        0.11       15.59     17.93 o 
   5   6   5       54.45       65.49     23.78 o 
  -8   7   5        9.59       12.63     13.75 o 
  -7   7   5        5.75        9.32      6.79 o 
  -6   7   5        0.05        6.41      6.10 o 
  -5   7   5       12.10       14.73      6.09 o 
  -4   7   5       38.96       42.28      6.45 o 
  -3   7   5       99.69      108.72      7.51 o 
  -2   7   5      117.50      125.57     11.82 o 
  -1   7   5      983.32      922.46     14.72 o 
   0   7   5      311.70      303.00     11.78 o 
   1   7   5       39.69       55.26     10.92 o 
   2   7   5      585.80      591.78     29.63 o 
   3   7   5      558.88      574.23     31.19 o 
   4   7   5      214.91      251.06     28.85 o 
   5   7   5       49.20       85.37     23.39 o 
  -8   8   5        1.51        7.24     17.54 o 
  -7   8   5       26.10       31.09      7.24 o 
  -6   8   5       30.33       25.77      7.60 o 
  -5   8   5        9.46       -4.19      5.21 o 
  -4   8   5      121.47      133.64      8.47 o 
  -3   8   5      360.95      339.76      9.92 o 
  -2   8   5       13.92        8.04      4.84 o 
  -1   8   5        8.43       20.11      5.68 o 
   0   8   5      294.85      287.31     10.35 o 
   1   8   5      370.49      335.26     16.76 o 
   3   8   5       58.55       90.44     19.49 o 
   4   8   5        8.37       17.15     18.32 o 
   5   8   5       39.36       33.92     22.22 o 
  -8   9   5       12.63        7.56     13.02 o 
  -7   9   5       27.47       29.59      7.06 o 
  -6   9   5        0.79        5.52      6.36 o 
  -5   9   5        0.54        1.17      5.68 o 
  -4   9   5       15.49       16.50      6.49 o 
  -3   9   5       71.76       79.34      6.72 o 
  -2   9   5       21.43       31.56      5.74 o 
  -1   9   5      219.97      215.00     12.73 o 
   0   9   5       57.76       48.94      6.79 o 
   1   9   5       37.66       56.53     10.53 o 
   2   9   5       23.22       31.58     14.81 o 
   3   9   5       72.25       78.36     19.49 o 
   4   9   5      138.79      161.78     26.51 o 
   5   9   5       77.65       88.49     23.39 o 
  -8  10   5        3.27        1.70     13.25 o 
  -7  10   5       37.82       36.07      8.05 o 
  -6  10   5       45.38       50.42      7.45 o 
  -5  10   5        2.63       -0.14      5.47 o 
  -4  10   5        0.01       -7.32      4.88 o 
  -3  10   5      111.32      116.77      8.33 o 
  -2  10   5       27.65       17.80      5.82 o 
  -1  10   5       81.03       99.65      8.27 o 
   0  10   5        4.54       -2.90      4.89 o 
   1  10   5        2.15       -9.75      7.80 o 
   2  10   5        7.51       21.05     14.42 o 
   3  10   5      142.08      174.65     23.78 o 
   4  10   5      237.37      210.51     27.68 o 
   5  10   5        3.71      -14.03     17.93 o 
  -8  11   5        1.26        2.65     13.09 o 
  -7  11   5        0.05        9.11      6.77 o 
  -6  11   5       38.52       27.60      6.49 o 
  -5  11   5        2.49       -6.73      4.99 o 
  -4  11   5        1.12       -7.17      5.17 o 
  -3  11   5        6.13       -8.38      8.59 o 
  -2  11   5        5.58       -3.74      7.96 o 
  -1  11   5       40.41       50.75      7.10 o 
   0  11   5        0.70       -5.01      7.00 o 
   1  11   5        3.98       -4.68      8.58 o 
   2  11   5       79.81      102.14     20.66 o 
   3  11   5       19.10       18.71     17.15 o 
   4  11   5       20.36       37.03     19.49 o 
   5  11   5       12.98       -3.12     19.88 o 
  -8  12   5       47.00       31.17     14.15 o 
  -7  12   5       53.86       64.37      9.38 o 
  -6  12   5       23.07       31.62      7.17 o 
  -5  12   5        3.57       -5.91      6.26 o 
  -4  12   5        4.74       -4.38      5.95 o 
  -3  12   5       81.42       77.90      7.99 o 
  -2  12   5        2.67        6.24      5.66 o 
  -1  12   5       47.61       38.98      6.83 o 
   0  12   5       86.90       80.64      7.95 o 
   1  12   5        2.46        6.63      9.36 o 
   2  12   5       18.15       23.00     16.37 o 
   3  12   5        0.15       -4.29     15.59 o 
   4  12   5        0.37       -7.02     15.98 o 
   5  12   5        7.71      -14.03     19.49 o 
  -8  13   5        8.61       10.08     13.59 o 
  -7  13   5       12.23       29.83      8.19 o 
  -6  13   5       34.60       39.57      8.00 o 
  -5  13   5       27.59       17.11      6.54 o 
  -4  13   5        0.77       -8.34      5.56 o 
  -3  13   5       36.26       41.40      7.52 o 
  -2  13   5        1.43       -7.69      5.27 o 
  -1  13   5        1.65       -3.39      5.34 o 
   0  13   5        2.46       -0.38      5.60 o 
   1  13   5       25.78       24.56     10.53 o 
   2  13   5       13.65       20.27     15.20 o 
   3  13   5       75.05       61.20     19.10 o 
   4  13   5        0.92       -1.95     18.32 o 
   5  13   5        6.01       10.92     19.10 o 
  -8  14   5        1.30       -1.56     15.59 o 
  -7  14   5      122.64      141.15     13.24 o 
  -6  14   5        4.98       -5.55      6.11 o 
  -5  14   5       12.38       15.81      7.09 o 
  -4  14   5       54.77       55.09     12.19 o 
  -3  14   5       47.54       54.70      7.73 o 
  -2  14   5        0.09       -7.96      5.30 o 
  -1  14   5        4.46       -6.22      5.71 o 
   0  14   5      123.06      128.55     20.42 o 
   1  14   5        1.35       -5.85      8.97 o 
   2  14   5       33.99       41.71     17.15 o 
   3  14   5        9.34       -4.68     14.81 o 
   4  14   5       53.23       52.63     21.83 o 
   5  14   5        1.37       37.81     21.44 o 
  -8  15   5       12.85       31.97     20.27 o 
  -7  15   5        0.60       14.29      7.56 o 
  -6  15   5        0.56        3.09      7.29 o 
  -5  15   5       60.58       74.52      8.75 o 
  -4  15   5      115.36      118.30      9.90 o 
  -3  15   5        0.99       -1.26      6.17 o 
  -2  15   5       23.85        3.27      8.40 o 
  -1  15   5       12.73       14.26      6.48 o 
   0  15   5       14.66       17.69      6.46 o 
   1  15   5       91.93       97.46     14.03 o 
   2  15   5        5.06        8.58     15.59 o 
   3  15   5       27.04       20.66     16.37 o 
   4  15   5        5.85      -22.81     15.20 o 
   5  15   5       23.95       15.59     21.44 o 
  -8  16   5        5.67       12.09     18.32 o 
  -7  16   5       37.49       46.23      8.85 o 
  -6  16   5       23.84       23.54      7.58 o 
  -5  16   5       48.28       61.96      8.52 o 
  -4  16   5        1.31       -2.03      5.68 o 
  -3  16   5       79.83       83.70      8.99 o 
  -2  16   5       18.47       14.00      6.66 o 
  -1  16   5       26.78       11.79      6.67 o 
   0  16   5      117.20      119.51      9.64 o 
   1  16   5        2.63      -11.31      8.58 o 
   2  16   5      145.19      147.36     23.78 o 
   3  16   5        0.08        2.34     15.98 o 
   4  16   5        6.61      -12.09     16.37 o 
  -7  17   5       24.33       14.06      7.81 o 
  -6  17   5       17.32       19.09      7.22 o 
  -5  17   5       26.47       50.90      8.99 o 
  -4  17   5        3.30        2.64     12.02 o 
  -3  17   5       24.80       18.85      6.95 o 
  -2  17   5      131.44      127.37     10.31 o 
  -1  17   5       80.07       90.07      9.10 o 
   0  17   5        0.21       -4.35      6.00 o 
   1  17   5        9.92       -1.56      9.75 o 
   2  17   5       26.06        7.80     16.76 o 
   3  17   5        5.09       -1.56     15.98 o 
   4  17   5       10.58        5.46     18.32 o 
  -7  18   5        0.78       -1.54      8.11 o 
  -6  18   5       15.95       20.81      8.07 o 
  -5  18   5       71.88       81.25      9.75 o 
  -4  18   5       52.51       52.82      8.39 o 
  -3  18   5      111.60      148.35     14.03 o 
  -2  18   5       66.80       54.49      7.99 o 
  -1  18   5      124.61      102.66      9.54 o 
   0  18   5        8.61        6.16      6.83 o 
   1  18   5        2.10        1.56      8.42 o 
   2  18   5      116.27      154.77     25.34 o 
   3  18   5        0.33       -0.78     16.37 o 
   4  18   5        1.78       17.15     19.10 o 
  -7  19   5       18.02       11.03     11.37 o 
  -6  19   5       31.95       24.09      8.75 o 
  -5  19   5       26.43       38.67      8.07 o 
  -4  19   5       56.76       61.68     11.14 o 
  -3  19   5      702.59      618.87     16.85 o 
  -2  19   5      165.63      168.37     11.45 o 
  -1  19   5       49.84       58.33      8.60 o 
   0  19   5       43.08       27.85      7.51 o 
   1  19   5       53.25       35.61     10.40 o 
   2  19   5       20.49       24.95     17.93 o 
   3  19   5        1.11      -17.15     15.20 o 
   4  19   5        2.15        0.39     18.71 o 
  -7  20   5       11.34       17.12      8.45 o 
  -6  20   5       36.12       37.11      9.28 o 
  -5  20   5      252.91      189.93     19.09 o 
  -4  20   5        6.38       11.17      9.43 o 
  -3  20   5       39.81       56.99     10.64 o 
  -2  20   5        0.58        8.70      7.05 o 
  -1  20   5      296.49      215.49     11.18 o 
   0  20   5      173.01      140.10     10.82 o 
   1  20   5        0.43       14.78      9.52 o 
   2  20   5       32.28       43.27     18.71 o 
   3  20   5        3.93       -7.41     15.98 o 
   4  20   5        0.18        2.73     18.71 o 
  -7  21   5       14.77       10.14      8.31 o 
  -6  21   5        0.01        3.55      7.71 o 
  -5  21   5       52.50       77.17     10.23 o 
  -4  21   5        0.03       16.42      8.04 o 
  -3  21   5      202.11      201.45     12.66 o 
  -2  21   5      263.29      217.16     11.50 o 
  -1  21   5        3.88       -9.56      6.37 o 
   0  21   5       76.02       66.43     11.63 o 
   1  21   5       87.45       82.38     12.48 o 
   2  21   5       29.95       36.26     18.71 o 
   3  21   5        4.20        6.24     17.54 o 
   4  21   5       15.74        0.78     19.49 o 
  -7  22   5       18.83       17.93      8.78 o 
  -6  22   5        0.74        5.83      7.69 o 
  -5  22   5        8.38        7.17      8.31 o 
  -4  22   5      336.86      314.68     18.21 o 
  -3  22   5       43.84       53.51      9.23 o 
  -2  22   5       37.36       49.64      8.62 o 
  -1  22   5       67.44       58.24      9.00 o 
   0  22   5       68.03       64.69     13.69 o 
   1  22   5        4.02       17.33      9.80 o 
   2  22   5        6.16       10.53     17.54 o 
   3  22   5       13.23       16.37     18.71 o 
   4  22   5       10.61       11.70     20.66 o 
  -6  23   5       72.11       79.14     18.75 o 
  -5  23   5       47.00       63.56     11.11 o 
  -4  23   5      125.45      149.74     11.86 o 
  -3  23   5       72.77       66.59      9.80 o 
  -2  23   5       92.38       79.54      9.79 o 
  -1  23   5       56.48       67.83     14.98 o 
   0  23   5       35.61       45.18      8.96 o 
   1  23   5       37.10       51.22     11.42 o 
   2  23   5       11.19      -11.31     16.76 o 
   3  23   5        3.54       16.37     20.27 o 
  -6  24   5       60.68       58.16      9.70 o 
  -5  24   5      128.78      127.60     12.47 o 
  -4  24   5       50.94       58.85      9.20 o 
  -3  24   5       12.66        3.78      7.38 o 
  -2  24   5        5.20        8.45      7.88 o 
  -1  24   5      149.56      133.75     11.57 o 
   0  24   5       15.54       14.93      8.10 o 
   1  24   5      105.16       96.59     13.41 o 
   2  24   5        0.13        0.39     18.32 o 
   3  24   5       33.65       33.92     22.61 o 
  -6  25   5        0.00       -1.25      8.13 o 
  -5  25   5       32.41       38.71      9.23 o 
  -4  25   5       21.16       16.27      9.35 o 
  -3  25   5       73.50       62.05      9.33 o 
  -2  25   5      129.51      125.92     12.22 o 
  -1  25   5       49.15       42.94      9.32 o 
   0  25   5        0.91        7.81     11.49 o 
   1  25   5        2.04        6.71      9.95 o 
   2  25   5        4.83       10.53     17.54 o 
   3  25   5        2.85      -19.49     18.32 o 
  -6  26   5       10.84       20.09      9.42 o 
  -5  26   5        7.33       17.22      8.61 o 
  -4  26   5        0.08       -1.54      7.48 o 
  -3  26   5        1.60       12.07      8.55 o 
  -2  26   5        2.83        2.71      7.99 o 
  -1  26   5       93.58       88.88     10.50 o 
   0  26   5       13.80        6.43      9.37 o 
   1  26   5        6.77        3.71      9.72 o 
   2  26   5       14.88       33.14     20.66 o 
   3  26   5        0.68        8.58     20.27 o 
  -5  27   5        2.41       -4.43      7.64 o 
  -4  27   5       37.92       49.13     14.52 o 
  -3  27   5       50.14       49.64     12.53 o 
  -2  27   5       24.49       37.65      9.62 o 
  -1  27   5        0.08       -3.54      7.76 o 
   0  27   5       14.71       14.94      9.82 o 
   1  27   5        3.14       13.43     14.03 o 
   2  27   5        6.78       21.83     20.66 o 
  -5  28   5        0.95        0.65      9.62 o 
  -4  28   5        4.78        9.79      8.74 o 
  -3  28   5        3.35       11.77      8.07 o 
  -2  28   5       10.24        4.96     11.18 o 
  -1  28   5       13.50        3.05      8.07 o 
   0  28   5        0.65       -0.72      8.88 o 
   1  28   5        3.84       12.76     10.45 o 
   2  28   5        4.32        1.17     19.49 o 
  -5  29   5       30.39       19.30      9.50 o 
  -4  29   5        2.18       18.72      9.19 o 
  -3  29   5       10.71       18.99     10.32 o 
  -2  29   5       45.73       47.57     10.00 o 
  -1  29   5        0.11        1.89     11.96 o 
   0  29   5        2.56       14.66     10.72 o 
   1  29   5        0.04       16.00     22.81 o 
   2  29   5        0.01       17.93     18.71 o 
  -4  30   5        0.49       16.18      9.22 o 
  -3  30   5        8.29        8.97     11.85 o 
  -2  30   5        0.39       -1.88      8.38 o 
  -1  30   5        1.28       17.31     10.80 o 
   0  30   5        2.93       -7.63      9.08 o 
   1  30   5        1.56       12.09     19.88 o 
  -4  31   5        5.67        9.26      9.81 o 
  -3  31   5       33.40       37.63      9.35 o 
  -2  31   5        5.48       17.05      9.46 o 
  -1  31   5        4.25        9.89      9.19 o 
   0  31   5        2.21        0.13      9.52 o 
   1  31   5       18.00       38.67     28.85 o 
  -3  32   5      101.20      114.25     20.21 o 
  -2  32   5        0.70        1.05     12.06 o 
  -1  32   5       15.81       18.81     10.05 o 
   0  32   5        0.30        3.75     20.08 o 
  -2  33   5       13.07       14.59     15.95 o 
  -1  33   5      176.10      212.93     20.41 o 
  -8   0   6       10.12       13.64     19.49 o 
  -6   0   6       33.55       43.78     10.60 o 
  -4   0   6      103.98      141.00     32.55 o 
  -2   0   6       35.16       54.98      9.64 o 
   0   0   6       74.27       88.88     17.54 o 
   2   0   6        0.99       12.09     13.25 o 
   4   0   6        3.16        7.41     18.32 o 
  -8   1   6        1.40        1.95     11.12 o 
  -7   1   6       24.58       29.74      9.39 o 
  -6   1   6       10.72        2.31      6.13 o 
  -5   1   6        0.22       21.23      9.12 o 
  -4   1   6       73.65       96.20      8.10 o 
  -3   1   6       77.92       87.19      7.70 o 
  -2   1   6       26.85       50.21      7.85 o 
  -1   1   6        0.11       -5.43      5.51 o 
   0   1   6      312.64      346.12     15.33 o 
   1   1   6       36.82       57.01     11.26 o 
   2   1   6       85.78       96.02     13.35 o 
   3   1   6       21.70        0.95     10.55 o 
   4   1   6       11.86       -2.76     11.84 o 
  -8   2   6        6.26        7.58      8.96 o 
  -7   2   6        0.20        7.04      9.13 o 
  -6   2   6        3.51        1.90      8.26 o 
  -5   2   6      176.89      156.00      9.96 o 
  -4   2   6      196.39      212.20     11.08 o 
  -3   2   6        6.45       26.25      6.44 o 
  -2   2   6        0.01       15.23      7.35 o 
  -1   2   6       16.99       17.54      6.89 o 
   0   2   6        4.16       34.06     11.50 o 
   1   2   6      225.98      243.86     14.03 o 
   2   2   6       42.36       47.93     15.59 o 
   3   2   6       13.64        7.73     10.74 o 
   4   2   6        5.60       -7.80     17.54 o 
  -8   3   6        0.04        7.19      6.53 o 
  -7   3   6       12.18        8.26      7.14 o 
  -6   3   6       57.12       49.61      9.38 o 
  -5   3   6      149.25      193.50     24.04 o 
  -4   3   6       66.98       73.87      8.89 o 
  -3   3   6       46.24       51.05      7.80 o 
  -2   3   6     1065.74      946.98     42.34 o 
  -1   3   6      705.17      657.70     31.97 o 
   0   3   6      345.43      359.68     12.00 o 
   1   3   6       18.53       39.16     10.61 o 
   2   3   6        1.77       -0.70      9.51 o 
   3   3   6       69.95       72.51     20.66 o 
   4   3   6       25.32       12.09     19.49 o 
  -8   4   6        0.14       -1.15      6.26 o 
  -7   4   6        1.43       -3.22      6.15 o 
  -6   4   6       35.77       25.76      6.64 o 
  -5   4   6        0.20       22.45     10.53 o 
  -4   4   6      223.05      198.40     35.48 o 
  -3   4   6     1112.73     1082.86     28.69 o 
  -2   4   6      701.09      705.46     22.66 o 
  -1   4   6       62.83      115.92      7.98 o 
   0   4   6      480.89      507.99     13.91 o 
   1   4   6      627.94      605.71     22.42 o 
   2   4   6       68.38       96.29     19.49 o 
   3   4   6        4.99        2.34     15.59 o 
   4   4   6       13.02       19.10     20.66 o 
  -8   5   6        0.20       -0.58      6.94 o 
  -7   5   6        6.94        7.15      6.29 o 
  -6   5   6       22.12       20.46      7.24 o 
  -5   5   6      202.39      181.19     16.07 o 
  -4   5   6      213.77      210.57     11.13 o 
  -3   5   6       77.87       93.48      7.71 o 
  -2   5   6      198.67      201.69     11.20 o 
  -1   5   6     1275.60     1185.70     18.44 o 
   0   5   6      660.25      578.35     14.83 o 
   1   5   6       11.89       43.27     16.76 o 
   2   5   6       86.05       75.24     19.88 o 
   3   5   6        2.68        8.19     17.54 o 
   4   5   6       38.26       42.10     21.44 o 
  -8   6   6        1.27        8.70      7.33 o 
  -7   6   6        1.28        9.91      6.75 o 
  -6   6   6        6.60       13.51     11.46 o 
  -5   6   6       30.39       36.66      6.70 o 
  -4   6   6       15.89       24.47      6.63 o 
  -3   6   6       71.64       80.16      7.78 o 
  -2   6   6      139.15      169.83      8.87 o 
  -1   6   6       30.98       54.55      9.83 o 
   0   6   6        0.06       16.06      6.17 o 
   1   6   6       73.59      122.41     19.49 o 
   2   6   6      149.18      100.19     21.44 o 
   3   6   6        0.05      -20.47     13.64 o 
   4   6   6       36.79       21.44     21.05 o 
  -8   7   6        0.90        7.90      7.56 o 
  -7   7   6        3.27        9.58      6.57 o 
  -6   7   6       16.78       14.85      8.78 o 
  -5   7   6       37.34       34.23      6.81 o 
  -4   7   6        2.82       -1.40      5.24 o 
  -3   7   6       36.28       48.85      6.81 o 
  -2   7   6      126.84      115.49      9.39 o 
  -1   7   6      103.63       92.96      9.15 o 
   0   7   6       26.50       32.74      6.85 o 
   1   7   6      289.00      247.55     21.05 o 
   2   7   6       11.89        2.73     15.20 o 
   3   7   6      135.36      125.53     23.39 o 
   4   7   6        7.41        0.78     18.71 o 
  -8   8   6        3.27        4.64      7.33 o 
  -7   8   6        3.76       -1.01      5.92 o 
  -6   8   6       20.44       30.09      7.57 o 
  -5   8   6       18.26       17.22      7.48 o 
  -4   8   6        1.30        1.21      5.23 o 
  -3   8   6       75.10       51.27      9.14 o 
  -2   8   6      202.43      193.74     10.56 o 
  -1   8   6       35.55       46.79      7.57 o 
   0   8   6        8.05       31.90     12.48 o 
   1   8   6      189.31      218.70     25.73 o 
   2   8   6       54.38       50.68     17.93 o 
   3   8   6      156.19      174.26     26.90 o 
   4   8   6        2.42        1.95     19.88 o 
  -8   9   6        2.52       11.38      7.13 o 
  -7   9   6        2.74        6.14      6.47 o 
  -6   9   6       15.19        7.48      6.72 o 
  -5   9   6       47.45       52.29      7.44 o 
  -4   9   6        4.97       -0.47      6.34 o 
  -3   9   6        4.17       -4.29      5.44 o 
  -2   9   6       64.90       53.93      8.31 o 
  -1   9   6       22.07       17.97      6.71 o 
   0   9   6      837.02      709.70     16.63 o 
   1   9   6      131.54      123.19     21.83 o 
   2   9   6       31.31       20.27     17.15 o 
   3   9   6       27.41       35.87     20.27 o 
   4   9   6        7.07      -15.20     19.88 o 
  -8  10   6       28.13       25.31     11.48 o 
  -7  10   6        6.48        5.06      6.45 o 
  -6  10   6        1.04       -6.44      7.86 o 
  -5  10   6        2.88        0.05      6.45 o 
  -4  10   6       26.42       22.96      6.86 o 
  -3  10   6       72.58       78.71      9.18 o 
  -2  10   6       61.77       40.59      9.02 o 
  -1  10   6       30.43       19.92      6.47 o 
   0  10   6       27.81       32.19      6.87 o 
   1  10   6       93.25      141.51     23.39 o 
   2  10   6       33.26       28.46     18.71 o 
   3  10   6       51.58       65.49     21.05 o 
   4  10   6        4.76      -10.14     18.32 o 
  -8  11   6        4.52        4.15     11.82 o 
  -7  11   6        1.77        0.20      7.38 o 
  -6  11   6       37.15       30.44      7.80 o 
  -5  11   6       14.47       11.40      8.38 o 
  -4  11   6        3.07       -4.14      6.93 o 
  -3  11   6       16.13        8.78      6.41 o 
  -2  11   6      212.88      194.05     10.64 o 
  -1  11   6       27.57       18.11      6.98 o 
   0  11   6       75.80       74.47      8.30 o 
   1  11   6       59.94       60.04     18.71 o 
   2  11   6       89.02      121.63     23.00 o 
   3  11   6        1.76       13.64     17.54 o 
   4  11   6        1.32      -16.76     17.15 o 
  -8  12   6        2.35       -1.18      9.09 o 
  -7  12   6        0.20        2.17      8.23 o 
  -6  12   6        0.19        2.26      7.69 o 
  -5  12   6       13.63       11.89      7.76 o 
  -4  12   6       26.21       16.32      6.76 o 
  -3  12   6        0.98       -5.04      6.49 o 
  -2  12   6        5.39        9.76      8.36 o 
  -1  12   6        0.11       -3.84      5.37 o 
   0  12   6        0.08       -0.77      5.79 o 
   1  12   6        0.98       -3.90     15.20 o 
   2  12   6       57.65       47.17     18.32 o 
   3  12   6       78.80       93.17     23.78 o 
   4  12   6        0.90        5.46     20.66 o 
  -7  13   6       10.36       22.50      7.93 o 
  -6  13   6        0.85       -9.86      6.58 o 
  -5  13   6        1.15       -4.04      6.44 o 
  -4  13   6       18.41        9.27      8.98 o 
  -3  13   6        2.69       -0.56      5.95 o 
  -2  13   6       74.25       64.75      8.11 o 
  -1  13   6        9.15        1.00      6.37 o 
   0  13   6        2.16       -2.41      6.02 o 
   1  13   6        6.05       15.59     16.37 o 
   2  13   6       23.02       27.29     17.54 o 
   3  13   6        2.59       17.15     19.10 o 
   4  13   6        0.05       10.53     20.66 o 
  -7  14   6        5.02        3.72      9.51 o 
  -6  14   6        3.44       10.29      7.29 o 
  -5  14   6       12.98       13.88      7.85 o 
  -4  14   6        4.41        0.12      7.20 o 
  -3  14   6        2.97       -3.91      5.94 o 
  -2  14   6        8.84        8.07      6.51 o 
  -1  14   6        2.15        1.04      5.77 o 
   0  14   6       18.88       14.75     10.09 o 
   1  14   6       12.53       26.51     17.15 o 
   2  14   6       10.23       23.78     16.37 o 
   3  14   6        4.38       37.03     20.27 o 
   4  14   6        6.34      -20.27     19.10 o 
  -7  15   6       43.59       27.34      8.52 o 
  -6  15   6       25.28       31.53      8.13 o 
  -5  15   6        1.04       15.26      7.29 o 
  -4  15   6       23.73       16.54      7.07 o 
  -3  15   6        0.13       -9.51      6.34 o 
  -2  15   6        0.73       -6.54      5.71 o 
  -1  15   6        7.48        2.34      6.51 o 
   0  15   6       13.54       14.96      6.87 o 
   1  15   6        8.69        5.07     15.98 o 
   2  15   6        1.57        7.41     16.37 o 
   3  15   6        2.75       -7.41     17.93 o 
  -7  16   6        1.09        5.09      8.64 o 
  -6  16   6       83.60       49.91      9.41 o 
  -5  16   6       67.47       68.89     14.45 o 
  -4  16   6       10.74        5.85      6.68 o 
  -3  16   6        0.00       -4.84      6.08 o 
  -2  16   6        5.77        1.07      6.85 o 
  -1  16   6       21.27        7.40      6.67 o 
   0  16   6        0.81        2.65      6.25 o 
   1  16   6        2.93        3.12     15.98 o 
   2  16   6       15.47       23.00     17.54 o 
   3  16   6        1.21        6.63     19.10 o 
  -7  17   6       23.44       20.88      9.14 o 
  -6  17   6        8.58       19.72      8.93 o 
  -5  17   6       62.73       63.72     12.54 o 
  -4  17   6       86.84       90.68     15.95 o 
  -3  17   6       54.69       30.52      7.78 o 
  -2  17   6        0.20       -6.22      6.51 o 
  -1  17   6        0.68       -3.64      6.56 o 
   0  17   6       23.50       20.16      7.40 o 
   1  17   6       25.31       35.48     18.32 o 
   2  17   6       17.86        8.19     15.98 o 
   3  17   6       19.83       40.54     20.66 o 
  -7  18   6       12.91       16.63      8.73 o 
  -6  18   6       34.30       38.22     12.86 o 
  -5  18   6       45.86       45.40      8.69 o 
  -4  18   6       44.08       58.19      9.42 o 
  -3  18   6       19.32        7.97      8.59 o 
  -2  18   6       27.99       16.39      6.96 o 
  -1  18   6       64.64       46.92      8.54 o 
   0  18   6       12.16        4.67     10.38 o 
   1  18   6        4.33       -8.97     14.42 o 
   2  18   6       12.56       35.09     17.93 o 
   3  18   6        0.77       24.17     18.71 o 
  -7  19   6        7.16        7.83     10.01 o 
  -6  19   6        4.52        8.26      7.94 o 
  -5  19   6       17.72       17.36     11.16 o 
  -4  19   6       21.90       27.94      8.04 o 
  -3  19   6       10.74        9.07      7.49 o 
  -2  19   6       17.77       11.48      7.25 o 
  -1  19   6       29.32       30.37      8.25 o 
   0  19   6      114.39       95.43     10.23 o 
   1  19   6        5.81       -1.95     15.98 o 
   2  19   6        3.57        8.19     17.93 o 
   3  19   6       48.63       35.09     21.44 o 
  -6  20   6        0.86       -5.22      7.39 o 
  -5  20   6        0.15       -1.74      7.34 o 
  -4  20   6       16.94       13.05      7.53 o 
  -3  20   6       14.80        8.92      7.29 o 
  -2  20   6        1.23       -3.12      7.12 o 
  -1  20   6       12.96       10.34      7.57 o 
   0  20   6        6.01        7.10      7.15 o 
   1  20   6        8.69       -7.41     15.98 o 
   2  20   6        6.93       11.31     18.71 o 
   3  20   6       27.80       39.76     22.61 o 
  -6  21   6       28.92       16.34      8.19 o 
  -5  21   6       82.16       73.80     20.28 o 
  -4  21   6        0.34        5.70      7.31 o 
  -3  21   6       11.91        0.97      7.03 o 
  -2  21   6      175.26      168.15     13.29 o 
  -1  21   6        0.02        2.25      6.83 o 
   0  21   6       12.38        5.88      7.42 o 
   1  21   6       21.86       21.05     19.10 o 
   2  21   6        6.00       28.07     20.27 o 
   3  21   6        0.42      -19.10     18.71 o 
  -6  22   6        8.81       18.58      8.54 o 
  -5  22   6       29.07       27.31      8.73 o 
  -4  22   6        0.36       -7.88      6.99 o 
  -3  22   6       51.23       28.71      8.11 o 
  -2  22   6        0.10        4.18      7.19 o 
  -1  22   6        3.90       -2.59      6.99 o 
   0  22   6       66.19       50.16     10.82 o 
   1  22   6       41.68       35.48     20.66 o 
   2  22   6        3.04       11.31     19.10 o 
  -6  23   6        0.21       13.48      8.81 o 
  -5  23   6        0.79        3.25      7.80 o 
  -4  23   6        0.26        5.65      8.33 o 
  -3  23   6        5.79        5.61      8.13 o 
  -2  23   6       37.56       18.98      8.39 o 
  -1  23   6        7.83       18.23      8.17 o 
   0  23   6       50.85       63.52     11.03 o 
   1  23   6        9.26       40.15     19.88 o 
   2  23   6       40.52       19.49     19.49 o 
  -6  24   6        1.27       11.19     13.94 o 
  -5  24   6       10.94        9.94      9.97 o 
  -4  24   6        0.02        2.85      8.17 o 
  -3  24   6       22.83       18.84      9.04 o 
  -2  24   6        0.01        0.45      7.29 o 
  -1  24   6       19.91       14.06      7.99 o 
   0  24   6        4.33        3.56      9.21 o 
   1  24   6       40.60       36.26     19.49 o 
   2  24   6        0.16      -10.92     17.15 o 
  -5  25   6        6.81        4.88      8.05 o 
  -4  25   6        6.66       12.55      8.45 o 
  -3  25   6        0.72       -5.14      7.84 o 
  -2  25   6        5.12        1.27      7.42 o 
  -1  25   6       69.08       56.12     12.13 o 
   0  25   6        5.13       16.36     11.31 o 
   1  25   6       19.27       20.66     20.27 o 
  -5  26   6        4.02       -2.57      8.05 o 
  -4  26   6        4.14       -1.17     11.03 o 
  -3  26   6       29.77       44.66     10.62 o 
  -2  26   6        0.09        3.20      7.89 o 
  -1  26   6        0.99        0.35      8.34 o 
   0  26   6        0.01       -2.58     18.52 o 
   1  26   6        0.81       18.32     20.66 o 
  -4  27   6        0.22       -2.54     11.35 o 
  -3  27   6       30.23       28.22      9.08 o 
  -2  27   6       10.90        8.55      8.28 o 
  -1  27   6        0.18       -4.47      8.50 o 
   0  27   6        4.54       -7.19      8.98 o 
   1  27   6        0.14       13.25     19.49 o 
  -4  28   6        7.67        6.44      8.62 o 
  -3  28   6        0.00        7.33     12.57 o 
  -2  28   6        2.22       -3.63      8.31 o 
  -1  28   6        1.50        1.54      9.47 o 
   0  28   6        0.94        3.36      9.83 o 
  -3  29   6       20.10       14.45     12.23 o 
  -2  29   6        0.05       -9.54      8.26 o 
  -1  29   6        0.80        9.03      9.75 o 
   0  29   6        5.58       15.98     13.64 o 
  -3  30   6        0.62       -2.55      8.64 o 
  -2  30   6        0.32      -11.87      8.08 o 
  -1  30   6        3.32        8.55      9.45 o 
  -5   0   7      240.68      275.54     30.21 o 
  -3   0   7      418.30      429.37     20.08 o 
  -1   0   7      141.58      122.02     20.66 o 
   1   0   7       11.44       13.64     15.59 o 
  -7   1   7       75.26      151.47     14.62 o 
  -6   1   7       15.21       34.07      9.35 o 
  -5   1   7      326.61      303.43     22.48 o 
  -4   1   7       50.65       50.06      7.62 o 
  -3   1   7        7.87       38.80      7.42 o 
  -2   1   7        2.98        2.42      5.97 o 
  -1   1   7      197.25      213.46     11.55 o 
   1   1   7        0.00        2.28     10.46 o 
   2   1   7        0.10        0.00     15.98 o 
   3   1   7       16.39        1.17     17.54 o 
  -7   2   7       31.68       65.92     11.97 o 
  -6   2   7      257.22      264.19     14.47 o 
  -5   2   7       11.54       85.94     15.57 o 
  -4   2   7        6.80       18.35      6.62 o 
  -3   2   7      527.98      444.64     22.61 o 
  -2   2   7       19.79       18.86      8.18 o 
  -1   2   7       25.59       40.50      8.37 o 
   1   2   7        4.12       14.81     15.59 o 
   2   2   7        0.01       -3.90     14.42 o 
   3   2   7        0.92       26.90     20.27 o 
  -7   3   7       11.01       22.58      9.34 o 
  -6   3   7       20.93       70.19     14.06 o 
  -5   3   7       43.72       92.10     11.45 o 
  -4   3   7       84.10      105.89     11.24 o 
  -3   3   7       18.00       36.14     11.16 o 
  -2   3   7       26.10       26.97      8.11 o 
  -1   3   7       63.05       75.50      8.10 o 
   1   3   7       11.21       11.70     16.37 o 
   2   3   7        6.76        1.17     16.37 o 
   3   3   7       49.88       49.51     20.66 o 
  -7   4   7        1.02        9.49      7.16 o 
  -6   4   7       10.24       16.91      7.18 o 
  -5   4   7        3.83       30.13      7.01 o 
  -4   4   7      160.02      217.53     13.63 o 
  -3   4   7        0.24       10.65      7.80 o 
  -2   4   7        6.94        4.58      5.72 o 
  -1   4   7        9.98       -2.37      5.96 o 
   1   4   7        3.40        5.85     15.98 o 
   2   4   7        0.16       -1.56     15.20 o 
   3   4   7        1.08      -13.25     17.93 o 
  -7   5   7        9.11        7.90      6.93 o 
  -6   5   7        5.13       18.08     10.13 o 
  -5   5   7       51.51       56.46     13.45 o 
  -4   5   7      297.79      278.38     12.36 o 
  -3   5   7        5.90       21.98      6.83 o 
  -2   5   7        0.12       13.51     14.03 o 
  -1   5   7       13.95        7.64     13.01 o 
   1   5   7        0.06        0.78     14.81 o 
   2   5   7        7.33       38.59     18.71 o 
   3   5   7       23.07       11.31     19.49 o 
  -7   6   7        5.94        6.85      8.17 o 
  -6   6   7       62.60       85.45      9.39 o 
  -5   6   7       51.15       53.51      7.61 o 
  -4   6   7        4.33       25.68      7.37 o 
  -3   6   7      102.47      106.29     10.35 o 
  -2   6   7      316.38      258.80     21.15 o 
  -1   6   7        7.06        4.68      6.55 o 
   1   6   7        0.01        2.34     16.37 o 
   2   6   7        1.00       -7.80     16.37 o 
   3   6   7       24.51       56.92     23.00 o 
  -7   7   7        0.13       12.40      8.90 o 
  -6   7   7        3.03       13.06      7.80 o 
  -5   7   7       26.00       47.48     15.18 o 
  -4   7   7      120.75      114.10     10.93 o 
  -3   7   7        0.00       -4.49      6.18 o 
  -2   7   7       93.90       70.51     13.04 o 
  -1   7   7       12.80       18.81      6.98 o 
   1   7   7      170.72      184.39     26.12 o 
   2   7   7       24.83       34.31     17.54 o 
   3   7   7        4.56       28.07     21.05 o 
  -7   8   7       44.44       26.20      9.43 o 
  -6   8   7        0.88        5.36      7.87 o 
  -5   8   7       44.81       44.36      8.45 o 
  -4   8   7        6.21        2.88      6.41 o 
  -3   8   7        2.15       -3.14      6.31 o 
  -2   8   7       14.27       20.68      7.67 o 
  -1   8   7      100.71       90.60      9.54 o 
   1   8   7       30.54       20.66     18.32 o 
   2   8   7        2.47        1.56     15.98 o 
   3   8   7       24.78       33.92     21.44 o 
  -7   9   7       26.18       23.58      8.84 o 
  -6   9   7       19.62       22.15      8.78 o 
  -5   9   7       14.37       23.38      7.53 o 
  -4   9   7        3.55        8.01      6.84 o 
  -3   9   7      191.47      202.31     12.67 o 
  -2   9   7        0.29        1.49      6.14 o 
  -1   9   7       78.86       62.81      8.50 o 
   1   9   7       70.42       51.85     19.10 o 
   2   9   7       37.20       53.02     20.66 o 
   3   9   7       11.57       18.71     19.88 o 
  -7  10   7        0.40       11.31      8.27 o 
  -6  10   7        9.03       11.97     10.54 o 
  -5  10   7       39.97       37.26      7.97 o 
  -4  10   7       29.35       32.83      9.02 o 
  -3  10   7        4.79        6.40      7.11 o 
  -2  10   7       34.32       24.25      7.94 o 
  -1  10   7        6.38       15.54      7.46 o 
   0  10   7       51.28       10.92     16.76 o 
   1  10   7       18.55       45.22     18.71 o 
   2  10   7        6.40       16.37     18.71 o 
   3  10   7        0.11        9.36     20.27 o 
  -7  11   7       19.21        6.79      7.88 o 
  -6  11   7        1.88       -0.43     13.87 o 
  -5  11   7       33.26       38.87      8.88 o 
  -4  11   7       40.61       43.42      8.86 o 
  -3  11   7       17.01       15.55      8.46 o 
  -2  11   7       42.71       38.19      9.46 o 
  -1  11   7        3.87        9.93      6.39 o 
   0  11   7       35.99       17.15     17.15 o 
   1  11   7        2.49        2.73     15.98 o 
   2  11   7       36.02       30.02     20.27 o 
   3  11   7       14.26        1.56     21.05 o 
  -7  12   7       18.87       20.58      8.41 o 
  -6  12   7       19.02       15.82      7.76 o 
  -5  12   7        5.89       12.86      7.58 o 
  -4  12   7        0.03       13.73      7.05 o 
  -3  12   7        3.26        3.75      7.71 o 
  -2  12   7      127.35      110.99     10.12 o 
  -1  12   7      167.91      131.04     10.82 o 
   1  12   7       37.00       50.29     19.10 o 
   2  12   7        1.89       12.09     19.10 o 
   3  12   7        4.90      -14.81     19.10 o 
  -7  13   7        0.64        2.84      8.85 o 
  -6  13   7        7.67        4.44      7.38 o 
  -5  13   7        1.54        1.37      6.87 o 
  -4  13   7       61.81       46.70      8.47 o 
  -3  13   7       12.02        8.87      6.98 o 
  -2  13   7       11.74       24.54      7.98 o 
  -1  13   7        0.00       -6.54      6.75 o 
   1  13   7        4.08       -3.51     14.03 o 
   2  13   7       48.97       50.29     19.88 o 
  -7  14   7        0.03        0.32      8.80 o 
  -6  14   7       15.00       21.37     11.19 o 
  -5  14   7        2.59        7.47     10.64 o 
  -4  14   7       30.17       14.97      7.18 o 
  -3  14   7       20.83        7.54     10.78 o 
  -2  14   7       30.00       44.98      8.69 o 
  -1  14   7       41.12       42.69      8.11 o 
   1  14   7       21.95       19.49     16.37 o 
   2  14   7       30.78       54.58     20.27 o 
  -6  15   7        0.22        5.47     10.01 o 
  -5  15   7        0.71       -6.20      6.41 o 
  -4  15   7        6.14       11.93      8.15 o 
  -3  15   7        7.69       -5.97      6.55 o 
  -2  15   7       27.72       30.00      7.80 o 
  -1  15   7        0.06       -0.77      6.78 o 
   1  15   7        0.71       -6.24     15.98 o 
   2  15   7       10.59       46.78     20.27 o 
  -6  16   7       13.66       18.09      8.67 o 
  -5  16   7       25.08       17.88      7.46 o 
  -4  16   7        0.01        6.49      7.17 o 
  -3  16   7        0.21        1.53      7.21 o 
  -2  16   7       20.91       11.37      7.07 o 
  -1  16   7       19.77       18.53      8.08 o 
   1  16   7        9.94       33.53     19.49 o 
   2  16   7        2.38        0.39     16.37 o 
  -6  17   7        1.42        4.03      7.68 o 
  -5  17   7        0.26       -7.36      7.87 o 
  -4  17   7        0.11        4.48      7.23 o 
  -3  17   7        3.39       12.12      7.10 o 
  -2  17   7        9.61       -1.42      7.29 o 
  -1  17   7        1.01        2.11      7.29 o 
   1  17   7       14.42       21.83     19.10 o 
   2  17   7       20.52       56.14     21.44 o 
  -6  18   7       10.78        7.36      8.42 o 
  -5  18   7        0.00       -2.37      7.18 o 
  -4  18   7       10.72        8.84     10.32 o 
  -3  18   7        3.72        8.52      7.29 o 
  -2  18   7        5.84        1.70      7.57 o 
  -1  18   7        0.34       -4.60      6.57 o 
   1  18   7       44.25       69.39     21.05 o 
   2  18   7        9.27       20.27     18.71 o 
  -6  19   7        5.32        7.77      8.58 o 
  -5  19   7        4.38        1.73      7.49 o 
  -4  19   7        4.82       12.81      8.26 o 
  -3  19   7        0.19        4.18      7.05 o 
  -2  19   7        3.58        5.68      7.43 o 
  -1  19   7        0.04       -6.77      6.45 o 
   1  19   7       15.30       53.02     20.66 o 
  -5  20   7        4.32        9.32      8.16 o 
  -4  20   7       24.43        8.83      7.20 o 
  -3  20   7        0.04       -4.51      6.83 o 
  -2  20   7        0.77       -1.47      8.43 o 
  -1  20   7        0.00       -9.22     10.44 o 
   1  20   7        4.41       26.51     20.27 o 
  -5  21   7        6.13        9.92      8.17 o 
  -4  21   7        1.11      -11.77      7.85 o 
  -3  21   7        0.22        1.18      8.91 o 
  -2  21   7        0.24       -0.90      7.00 o 
  -1  21   7       17.46       17.83     10.91 o 
   1  21   7        0.18       -2.34     17.15 o 
  -5  22   7        1.25       -6.90      7.30 o 
  -4  22   7        6.24       -6.23      7.48 o 
  -3  22   7        2.72       10.81      8.61 o 
  -2  22   7        1.28       -7.04      7.01 o 
  -1  22   7       10.95       18.25      8.98 o 
   1  22   7        6.69       30.02     19.88 o 
  -5  23   7        8.10        9.96      8.27 o 
  -4  23   7        3.51        1.01      7.92 o 
  -3  23   7        4.17       10.44      8.20 o 
  -2  23   7        2.05       -4.57      7.60 o 
  -1  23   7        3.49        8.69     11.55 o 
  -4  24   7       25.02       21.39      8.93 o 
  -3  24   7       20.84       36.73     12.15 o 
  -2  24   7       13.50       10.04      8.78 o 
  -1  24   7       19.07       12.16      8.84 o 
  -4  25   7        0.14        2.17      9.42 o 
  -3  25   7        0.01       11.37     10.86 o 
  -2  25   7       38.95       35.28     10.30 o 
  -1  25   7       74.72       63.89     11.68 o 
  -3  26   7       36.07       37.38      9.89 o 
  -2  26   7       24.88       25.38     10.18 o 
  -6   0   8       35.65       30.41     19.88 o 
  -4   0   8        8.39       14.20     10.43 o 
  -2   0   8       95.98      101.36     21.83 o 
  -7   1   8        7.12       51.88     16.51 o 
  -6   1   8        2.76        2.15      9.28 o 
  -5   1   8        2.17        3.78      9.03 o 
  -4   1   8       23.93       16.96      8.83 o 
  -3   1   8        1.83        1.26      8.34 o 
  -2   1   8        2.27       18.04     11.14 o 
  -1   1   8       11.63       34.31     17.54 o 
   0   1   8       23.44       32.75     18.32 o 
  -7   2   8       65.77       74.30      9.96 o 
  -6   2   8        1.46        6.99      9.40 o 
  -5   2   8        0.19        7.79      9.46 o 
  -4   2   8       12.82       22.91      8.67 o 
  -3   2   8       10.29        5.93     14.03 o 
  -2   2   8       81.23       57.46     16.94 o 
  -1   2   8       49.31       70.59     11.61 o 
   1   2   8       26.89       33.14     19.10 o 
  -7   3   8        0.33       18.46      9.68 o 
  -6   3   8        6.32       14.15      7.69 o 
  -5   3   8       39.88       31.74      8.31 o 
  -4   3   8       10.57        9.64      9.62 o 
  -3   3   8        4.00       -5.67      6.97 o 
  -2   3   8        0.64       23.60     11.26 o 
  -1   3   8       37.48       86.21     12.61 o 
   1   3   8       27.34       59.26     21.44 o 
   2   3   8       11.23       30.41     20.66 o 
  -6   4   8       13.84       14.52      8.56 o 
  -5   4   8        0.05       13.64      8.10 o 
  -4   4   8       19.99       25.95      8.08 o 
  -3   4   8        2.38       13.39      8.58 o 
  -2   4   8       53.31       56.93      9.01 o 
  -1   4   8       90.55      131.77     24.95 o 
   1   4   8        7.81       46.39     19.49 o 
   2   4   8        2.00       12.47     19.88 o 
  -6   5   8       33.64       33.51      9.29 o 
  -5   5   8       14.07       12.64     12.81 o 
  -4   5   8        3.11       -0.39      6.66 o 
  -3   5   8        9.35       14.76      7.29 o 
  -2   5   8        4.38       11.46      6.93 o 
  -1   5   8        3.17       23.35     13.06 o 
   1   5   8        2.40       21.83     19.10 o 
  -6   6   8       12.22       20.46      8.79 o 
  -5   6   8       17.44       23.42      8.57 o 
  -4   6   8        2.29        4.18      6.95 o 
  -3   6   8        4.24        3.35      6.68 o 
  -2   6   8        2.30       -3.65      7.31 o 
  -1   6   8       85.64       85.60     12.75 o 
   1   6   8       58.35       95.90     24.17 o 
  -6   7   8        1.07       -5.12      7.36 o 
  -5   7   8       11.16       10.46      8.62 o 
  -4   7   8       19.17       14.17      7.89 o 
  -3   7   8        4.65        9.38      6.91 o 
  -2   7   8        0.18       -0.54      9.32 o 
  -1   7   8       12.90       15.94      9.27 o 
   1   7   8        3.25       33.14     20.66 o 
  -6   8   8       24.59       25.24      9.09 o 
  -5   8   8        4.66        9.05      8.76 o 
  -4   8   8       10.80        4.55      7.35 o 
  -3   8   8        8.53       16.63      8.14 o 
  -2   8   8        6.04        9.07      7.37 o 
  -1   8   8        1.78        0.75     14.42 o 
   1   8   8       70.36       65.49     21.83 o 
  -6   9   8        1.52        5.01      7.64 o 
  -5   9   8        9.76       14.73      8.41 o 
  -4   9   8        8.61       28.49      8.12 o 
  -3   9   8       24.89       14.27      7.85 o 
  -2   9   8        0.04       -5.98      6.34 o 
  -1   9   8        0.15       -0.25      9.59 o 
   1   9   8        0.22       25.34     19.10 o 
  -6  10   8       18.88       18.76      8.81 o 
  -5  10   8       17.75       17.54      8.29 o 
  -4  10   8       50.47       35.63      9.04 o 
  -3  10   8       10.25       15.66     11.56 o 
  -2  10   8        0.18       -8.08      9.76 o 
  -1  10   8        1.92       18.33      9.86 o 
   1  10   8       17.19       19.49     18.71 o 
  -6  11   8        2.61        0.46      7.43 o 
  -5  11   8        0.12        6.09      7.59 o 
  -4  11   8        7.16        9.77      7.58 o 
  -3  11   8        6.59       10.84      7.15 o 
  -2  11   8        6.33       19.34     14.39 o 
  -1  11   8        0.05       -7.41     16.37 o 
   1  11   8       37.27       94.73     24.56 o 
  -6  12   8        6.71        1.13      7.60 o 
  -5  12   8        9.27        5.76      7.55 o 
  -4  12   8       12.66        8.59      7.55 o 
  -3  12   8       24.07       17.73      7.23 o 
  -2  12   8        9.43        8.48      7.35 o 
  -1  12   8        6.91       28.85     21.05 o 
   1  12   8        1.10        0.00     19.10 o 
  -6  13   8        3.62       -1.11      8.26 o 
  -5  13   8       12.94       11.10      8.08 o 
  -4  13   8        7.02       14.56      8.94 o 
  -3  13   8        0.09        6.02     12.08 o 
  -2  13   8       11.16        5.19      7.28 o 
  -1  13   8        8.39       19.70     11.09 o 
   1  13   8       21.67       46.78     22.61 o 
  -5  14   8        9.81        5.15      7.80 o 
  -4  14   8        7.87       -1.59      7.61 o 
  -3  14   8        1.27       12.04      8.58 o 
  -2  14   8        6.06       11.01      7.74 o 
  -1  14   8       23.61       58.18     17.35 o 
  -5  15   8        1.67        6.30      7.54 o 
  -4  15   8        2.03        3.60     11.19 o 
  -3  15   8        4.53       -1.21      7.32 o 
  -2  15   8      159.81      149.48     12.71 o 
  -1  15   8       15.13       19.13     33.72 o 
  -5  16   8        5.55        4.56      9.44 o 
  -4  16   8       13.84       19.91      8.61 o 
  -3  16   8        0.12        8.69      7.89 o 
  -2  16   8        0.68        9.43      9.76 o 
  -1  16   8        5.40       19.49     20.27 o 
  -5  17   8        0.50        5.77      9.18 o 
  -4  17   8        6.75       10.74      8.51 o 
  -3  17   8       16.06       12.81      8.26 o 
  -2  17   8       26.95       18.94      8.62 o 
  -1  17   8        6.40       30.41     20.27 o 
  -4  18   8        3.71       12.65      8.28 o 
  -3  18   8        2.69        2.55      7.38 o 
  -2  18   8        0.28       -5.87      7.62 o 
  -1  18   8        1.56        7.41     20.27 o 
  -4  19   8        3.96        7.45     10.00 o 
  -3  19   8        0.22       10.06      8.07 o 
  -2  19   8        0.00       -6.96      9.48 o 
  -1  19   8       14.26      -14.81     17.15 o 
  -3  20   8        4.63        0.18      7.74 o 
  -2  20   8        3.40       -4.38     13.34 o 
  -5   1   9       43.10       69.39     23.39 o 
  -4   1   9        6.52       28.85     20.27 o 
  -2   1   9        3.17       31.58     14.03 o 
  -5   2   9       20.15       41.83     10.69 o 
  -4   2   9        0.23        9.25      8.84 o 
  -3   2   9        8.88       23.00     20.27 o 
  -2   2   9       26.36       53.80     14.81 o 
  -5   3   9        6.29       21.82      9.71 o 
  -4   3   9       19.21       24.18      9.01 o 
  -3   3   9        4.15       12.16     11.74 o 
  -2   3   9        0.47       15.25      9.38 o 
  -5   4   9        1.41       24.47      9.81 o 
  -4   4   9        1.28        4.25      8.26 o 
  -3   4   9        1.74       10.39      8.43 o 
  -2   4   9        3.74        5.85      7.29 o 
  -5   5   9        0.71       11.47      9.59 o 
  -4   5   9       14.06       18.61     12.24 o 
  -3   5   9        0.87        6.85      8.10 o 
  -2   5   9        4.02       10.59      7.41 o 
  -4   6   9        8.92        7.91     10.26 o 
  -3   6   9        2.64       21.14      9.67 o 
  -2   6   9        0.19        5.48      7.41 o 
  -4   7   9        4.06        7.60     10.43 o 
  -3   7   9        0.12       10.51      7.91 o 
  -2   7   9        0.00        4.96      7.65 o 
  -1   7   9        5.22        8.58     19.49 o 
  -4   8   9        0.00       10.61      8.38 o 
  -3   8   9        0.03       -8.31      6.98 o 
  -2   8   9        2.28        3.11      8.29 o 
  -1   8   9       23.61        0.00     19.88 o 
  -4   9   9        0.80        9.57     10.71 o 
  -3   9   9        0.82       -8.67      7.23 o 
  -2   9   9        0.11       -1.92     12.87 o 
  -3  10   9        0.16       -2.94      7.16 o 
  -2  10   9        1.43       -4.13      7.22 o 
  -3  11   9       24.85       14.27      8.60 o 
                                                 
